# Supplementary material for: 4-(4-Hy­droxy­methyl-1H-1,2,3-triazol-1-yl)benzoic acid
Source: Acta Crystallogr Sect E Struct Rep Online. 2011 Jun 18;67(Pt 7):o1658. doi: 10.1107/S1600536811022409 (PMC3151797; doi:10.1107/S1600536811022409)
Supplement: Supplementary file 1 [file e-67-o1658-sup1.cif]

##############################################################################
#                                                                            #
# This CIF contains the data in a paper accepted for publication in          #
# Acta Crystallographica Section E. It conforms to the requirements of       #
# Notes for Authors for Acta Crystallographica Section E, and has been       #
# peer reviewed under the auspices of the IUCr Commission on Journals.       #
#                                                                            #
# Full details of the Crystallographic Information File format               #
# are given in the paper "The Crystallographic Information File (CIF):       #
# a New Standard Archive File for Crystallography" by S. R. Hall, F. H.      #
# Allen and I. D. Brown [Acta Cryst. (1991), A47, 655-685].                  #
#                                                                            #
# The current version of the core CIF dictionary is obtainable from          #
# ftp://ftp.iucr.org/pub/cif_core.dic.                                       #
#                                                                            #
# Software is freely available for graphical display of the structure(s)     #
# in this CIF. For information consult the CIF software page                 #
# http://www.iucr.org/resources/cif/software.                                #
#                                                                            #
# This file may be used for bona fide research purposes within the           #
# scientific community so long as proper attribution is given to the journal # 
# article from which it was obtained.                                        #
#                                                                            #
##############################################################################
data_global
_audit_creation_method     SHELXL-97
_journal_date_recd_electronic     2011-06-07
_journal_date_accepted     2011-06-09
_journal_name_full     'Acta Crystallographica, Section E'
_journal_year     2011
_journal_volume     67
_journal_issue      7
_journal_page_first     o1658
_journal_page_last     o1658
_journal_paper_category     QO
_journal_coeditor_code     HB5906
_publ_contact_author_name     ' Edward RT Tiekink '
_publ_contact_author_address
;
Department of Chemistry, University of Malaya,
50603 Kuala Lumpur, Malaysia
;
_publ_contact_author_email
;
edward.tiekink@gmail.com
;
_publ_contact_author_fax     ' +60 3 7967 4193 '
_publ_contact_author_phone     ' +60 3 7967 4204 '
_publ_section_title
;
4-(4-Hydroxymethyl-1<i>H</i>-1,2,3-triazol-1-yl)benzoic acid
;
loop_
    _publ_author_name
    _publ_author_footnote
    _publ_author_address
    'Dayang Hazwani Abang Ishak' .
;
Department of Chemistry, University of Malaya,
50603 Kuala Lumpur, Malaysia
;
    'Hairul Anuar Tajuddin'
;
Additional correspondence author, e-mail: hairul@um.edu.my.
;
;
Department of Chemistry, University of Malaya,
50603 Kuala Lumpur, Malaysia
;
    'Zanariah Abdullah' .
;
Department of Chemistry, University of Malaya,
50603 Kuala Lumpur, Malaysia
;
    '  Abd Halim, Siti Nadiah  ' .
;
Department of Chemistry, University of Malaya,
50603 Kuala Lumpur, Malaysia
;
    'Tiekink, Edward R. T.' .
;
Department of Chemistry, University of Malaya,
50603 Kuala Lumpur, Malaysia
;
_publ_section_synopsis     .
data_I
_audit_creation_method     SHELXL-97
_chemical_name_systematic
;
4-(4-Hydroxymethyl-1<i>H</i>-1,2,3-triazol-1-yl)benzoic acid
;
_chemical_name_common     ?
_chemical_formula_moiety     'C10 H9 N3 O3'
_chemical_formula_sum     'C10 H9 N3 O3'
_chemical_formula_iupac     'C10 H9 N3 O3'
_chemical_formula_weight     219.20
_chemical_melting_point     ?
_symmetry_cell_setting     triclinic
_symmetry_space_group_name_H-M     'P -1'
_symmetry_space_group_name_Hall     '-P 1'
loop_
    _symmetry_equiv_pos_as_xyz
    'x, y, z'
    '-x, -y, -z'
_cell_length_a     5.4641(7)
_cell_length_b     6.6596(8)
_cell_length_c     13.1898(16)
_cell_angle_alpha     88.828(2)
_cell_angle_beta     83.577(2)
_cell_angle_gamma     75.828(2)
_cell_volume     462.42(10)
_cell_formula_units_Z     2
_cell_measurement_reflns_used     3318
_cell_measurement_theta_min     3.1
_cell_measurement_theta_max     30.7
_cell_measurement_temperature     100(2)
_exptl_crystal_description     block
_exptl_crystal_colour     yellow
_exptl_crystal_size_max     0.20
_exptl_crystal_size_mid     0.20
_exptl_crystal_size_min     0.18
_exptl_crystal_density_diffrn     1.574
_exptl_crystal_density_meas     ?
_exptl_crystal_density_method     'not measured'
_exptl_crystal_F_000     228
_exptl_absorpt_coefficient_mu     0.120
_exptl_absorpt_correction_type     multi-scan
_exptl_absorpt_process_details     '(SADABS; Sheldrick, 1996)'
_exptl_absorpt_correction_T_min     0.684
_exptl_absorpt_correction_T_max     0.746
_exptl_special_details
;
;
_diffrn_ambient_temperature     100(2)
_diffrn_radiation_type     MoK\a
_diffrn_radiation_wavelength     0.71073
_diffrn_radiation_source     'fine-focus sealed tube'
_diffrn_radiation_monochromator     graphite
_diffrn_measurement_device_type     'Bruker SMART APEX CCD'
_diffrn_measurement_method     \w
_diffrn_detector_area_resol_mean     ?
_diffrn_reflns_number     5837
_diffrn_reflns_av_R_equivalents     0.0220
_diffrn_reflns_av_sigmaI/netI     0.0236
_diffrn_reflns_theta_min     1.55
_diffrn_reflns_theta_max     27.50
_diffrn_reflns_theta_full     27.50
_diffrn_measured_fraction_theta_max     0.986
_diffrn_measured_fraction_theta_full     0.986
_diffrn_reflns_limit_h_min     -7
_diffrn_reflns_limit_h_max     7
_diffrn_reflns_limit_k_min     -8
_diffrn_reflns_limit_k_max     8
_diffrn_reflns_limit_l_min     -17
_diffrn_reflns_limit_l_max     17
_diffrn_standards_number     0
_diffrn_standards_interval_count     0
_diffrn_standards_interval_time     0
_diffrn_standards_decay_%     0
_refine_special_details
;
Refinement of <i>F</i>^2^ against ALL reflections. The weighted <i>R</i>-factor
<i>wR</i> and goodness of fit <i>S</i> are based on <i>F</i>^2^, conventional
<i>R</i>-factors <i>R</i> are based on <i>F</i>, with <i>F</i> set to zero for
negative <i>F</i>^2^. The threshold expression of <i>F</i>^2^ >
2\s(<i>F</i>^2^) is used only for calculating <i>R</i>-factors(gt) <i>etc</i>.
and is not relevant to the choice of reflections for refinement.
<i>R</i>-factors based on <i>F</i>^2^ are statistically about twice as large
as those based on <i>F</i>, and <i>R</i>- factors based on ALL data will be
even larger.
;
_reflns_number_total     2099
_reflns_number_gt     1852
_reflns_threshold_expression     I>2\s(I)
_refine_ls_structure_factor_coef     Fsqd
_refine_ls_matrix_type     full
_refine_ls_R_factor_all     0.0451
_refine_ls_R_factor_gt     0.0401
_refine_ls_wR_factor_gt     0.1226
_refine_ls_wR_factor_ref     0.1296
_refine_ls_goodness_of_fit_ref     1.077
_refine_ls_restrained_S_all     1.077
_refine_ls_number_reflns     2099
_refine_ls_number_parameters     151
_refine_ls_number_restraints     2
_refine_ls_hydrogen_treatment     mixed
_refine_ls_weighting_scheme     calc
_refine_ls_weighting_details
         'calc w=1/[\s^2^(Fo^2^)+(0.0804P)^2^+0.1593P] where P=(Fo^2^+2Fc^2^)/3'
_atom_sites_solution_hydrogens     geom
_atom_sites_solution_primary     direct
_atom_sites_solution_secondary     difmap
_refine_ls_shift/su_max     0.000
_refine_ls_shift/su_mean     0.000
_refine_diff_density_max     0.300
_refine_diff_density_min     -0.330
_refine_ls_extinction_method     none
_refine_ls_extinction_coef     ?
loop_
    _atom_type_symbol
    _atom_type_description
    _atom_type_scat_dispersion_real
    _atom_type_scat_dispersion_imag
    _atom_type_scat_source
    'C' 'C' 0.0033 0.0016
                         'International Tables Vol C Tables 4.2.6.8 and 6.1.1.4'
    'H' 'H' 0.0000 0.0000
                         'International Tables Vol C Tables 4.2.6.8 and 6.1.1.4'
    'N' 'N' 0.0061 0.0033
                         'International Tables Vol C Tables 4.2.6.8 and 6.1.1.4'
    'O' 'O' 0.0106 0.0060
                         'International Tables Vol C Tables 4.2.6.8 and 6.1.1.4'
_computing_data_collection     'APEX2 (Bruker, 2009)'
_computing_cell_refinement     'SAINT (Bruker, 2009)'
_computing_data_reduction     'SAINT (Bruker, 2009)'
_computing_structure_solution     'SHELXS97 (Sheldrick, 2008)'
_computing_structure_refinement     'SHELXL97 (Sheldrick, 2008)'
_computing_molecular_graphics
                      'ORTEP-3 (Farrugia, 1997) and DIAMOND (Brandenburg, 2006)'
_computing_publication_material
                               'PLATON (Spek, 2009) and publCIF (Westrip, 2010)'
loop_
    _atom_site_type_symbol
    _atom_site_label
    _atom_site_fract_x
    _atom_site_fract_y
    _atom_site_fract_z
    _atom_site_U_iso_or_equiv
    _atom_site_adp_type
    _atom_site_calc_flag
    _atom_site_refinement_flags
    _atom_site_occupancy
    _atom_site_symmetry_multiplicity
    _atom_site_disorder_assembly
    _atom_site_disorder_group
    O O1 -0.21174(19) -0.26084(15) 0.47377(8) 0.0193(3) Uani d D 1 1 . .
    H H1O -0.202(4) -0.376(2) 0.5038(14) 0.029 Uiso d D 1 1 . .
    O O2 0.19712(19) -0.40260(15) 0.41945(7) 0.0187(3) Uani d . 1 1 . .
    O O3 0.24825(19) 0.81745(15) -0.07164(7) 0.0188(3) Uani d D 1 1 . .
    H H3O 0.219(4) 0.9413(17) -0.0937(14) 0.028 Uiso d D 1 1 . .
    N N1 0.0479(2) 0.47484(17) 0.19947(8) 0.0133(3) Uani d . 1 1 . .
    N N2 -0.1613(2) 0.63139(18) 0.19229(9) 0.0163(3) Uani d . 1 1 . .
    N N3 -0.0881(2) 0.76979(18) 0.13169(9) 0.0161(3) Uani d . 1 1 . .
    C C1 0.0044(3) -0.2560(2) 0.42301(10) 0.0141(3) Uani d . 1 1 . .
    C C2 0.0120(2) -0.06148(19) 0.36720(10) 0.0133(3) Uani d . 1 1 . .
    C C3 -0.2008(3) 0.1064(2) 0.37192(10) 0.0144(3) Uani d . 1 1 . .
    H H3 -0.3530 0.0977 0.4123 0.017 Uiso calc R 1 1 . .
    C C4 -0.1908(3) 0.2860(2) 0.31786(10) 0.0149(3) Uani d . 1 1 . .
    H H4 -0.3345 0.4007 0.3214 0.018 Uiso calc R 1 1 . .
    C C5 0.0336(2) 0.2951(2) 0.25830(10) 0.0131(3) Uani d . 1 1 . .
    C C6 0.2481(3) 0.1299(2) 0.25451(10) 0.0145(3) Uani d . 1 1 . .
    H H6 0.4008 0.1394 0.2146 0.017 Uiso calc R 1 1 . .
    C C7 0.2373(3) -0.0480(2) 0.30923(10) 0.0148(3) Uani d . 1 1 . .
    H H7 0.3831 -0.1608 0.3073 0.018 Uiso calc R 1 1 . .
    C C8 0.2538(3) 0.5157(2) 0.14328(10) 0.0155(3) Uani d . 1 1 . .
    H H8 0.4227 0.4318 0.1356 0.019 Uiso calc R 1 1 . .
    C C9 0.1648(2) 0.7034(2) 0.10030(10) 0.0146(3) Uani d . 1 1 . .
    C C10 0.3059(3) 0.8278(2) 0.03094(10) 0.0171(3) Uani d . 1 1 . .
    H H10A 0.2585 0.9739 0.0543 0.021 Uiso calc R 1 1 . .
    H H10B 0.4908 0.7740 0.0335 0.021 Uiso calc R 1 1 . .
loop_
    _atom_site_aniso_label
    _atom_site_aniso_U_11
    _atom_site_aniso_U_22
    _atom_site_aniso_U_33
    _atom_site_aniso_U_12
    _atom_site_aniso_U_13
    _atom_site_aniso_U_23
    O1 0.0197(5) 0.0161(5) 0.0217(5) -0.0063(4) 0.0026(4) 0.0063(4)
    O2 0.0211(5) 0.0135(5) 0.0195(5) -0.0024(4) 0.0010(4) 0.0038(4)
    O3 0.0226(5) 0.0145(5) 0.0167(5) -0.0011(4) -0.0003(4) 0.0049(4)
    N1 0.0136(5) 0.0111(5) 0.0149(5) -0.0028(4) -0.0013(4) 0.0033(4)
    N2 0.0152(6) 0.0136(6) 0.0188(6) -0.0019(4) -0.0010(4) 0.0050(4)
    N3 0.0167(6) 0.0138(5) 0.0175(6) -0.0039(4) -0.0008(4) 0.0050(4)
    C1 0.0170(6) 0.0132(6) 0.0128(6) -0.0054(5) -0.0012(5) 0.0011(5)
    C2 0.0162(7) 0.0116(6) 0.0129(6) -0.0050(5) -0.0017(5) 0.0017(5)
    C3 0.0139(6) 0.0150(6) 0.0148(6) -0.0054(5) 0.0003(4) 0.0021(5)
    C4 0.0135(6) 0.0137(6) 0.0166(6) -0.0019(5) -0.0014(5) 0.0025(5)
    C5 0.0159(6) 0.0121(6) 0.0124(6) -0.0056(5) -0.0020(5) 0.0029(5)
    C6 0.0138(6) 0.0139(6) 0.0155(6) -0.0039(5) 0.0001(5) 0.0025(5)
    C7 0.0154(6) 0.0123(6) 0.0159(6) -0.0026(5) -0.0009(5) 0.0018(5)
    C8 0.0142(6) 0.0153(6) 0.0165(6) -0.0042(5) 0.0007(5) 0.0031(5)
    C9 0.0148(6) 0.0137(6) 0.0154(6) -0.0039(5) -0.0016(5) 0.0021(5)
    C10 0.0175(6) 0.0166(6) 0.0173(7) -0.0052(5) -0.0009(5) 0.0048(5)
_geom_special_details
;
All s.u.'s (except the s.u. in the dihedral angle between two l.s. planes) are
estimated using the full covariance matrix. The cell s.u.'s are taken into
account individually in the estimation of s.u.'s in distances, angles and
torsion angles; correlations between s.u.'s in cell parameters are only used
when they are defined by crystal symmetry. An approximate (isotropic)
treatment of cell s.u.'s is used for estimating s.u.'s involving l.s. planes.
;
loop_
    _geom_bond_atom_site_label_1
    _geom_bond_atom_site_label_2
    _geom_bond_site_symmetry_2
    _geom_bond_distance
    _geom_bond_publ_flag
    O1 C1 . 1.2982(16) ?
    O1 H1O . 0.848(9) ?
    O2 C1 . 1.2456(17) ?
    O3 C10 . 1.4299(17) ?
    O3 H3O . 0.852(9) ?
    N1 N2 . 1.3562(15) ?
    N1 C8 . 1.3579(17) ?
    N1 C5 . 1.4266(16) ?
    N2 N3 . 1.3141(16) ?
    N3 C9 . 1.3627(17) ?
    C1 C2 . 1.4838(18) ?
    C2 C7 . 1.3961(18) ?
    C2 C3 . 1.3985(18) ?
    C3 C4 . 1.3891(18) ?
    C3 H3 . 0.9500 ?
    C4 C5 . 1.3939(18) ?
    C4 H4 . 0.9500 ?
    C5 C6 . 1.3944(18) ?
    C6 C7 . 1.3852(18) ?
    C6 H6 . 0.9500 ?
    C7 H7 . 0.9500 ?
    C8 C9 . 1.3624(19) ?
    C8 H8 . 0.9500 ?
    C9 C10 . 1.4970(18) ?
    C10 H10A . 0.9900 ?
    C10 H10B . 0.9900 ?
loop_
    _geom_angle_atom_site_label_1
    _geom_angle_atom_site_label_2
    _geom_angle_atom_site_label_3
    _geom_angle_site_symmetry_1
    _geom_angle_site_symmetry_3
    _geom_angle
    _geom_angle_publ_flag
    C1 O1 H1O . . 110.8(14) ?
    C10 O3 H3O . . 106.1(13) ?
    N2 N1 C8 . . 110.82(11) ?
    N2 N1 C5 . . 121.00(11) ?
    C8 N1 C5 . . 128.16(11) ?
    N3 N2 N1 . . 106.38(11) ?
    N2 N3 C9 . . 109.65(11) ?
    O2 C1 O1 . . 123.72(12) ?
    O2 C1 C2 . . 120.44(12) ?
    O1 C1 C2 . . 115.84(12) ?
    C7 C2 C3 . . 120.00(12) ?
    C7 C2 C1 . . 118.69(12) ?
    C3 C2 C1 . . 121.31(12) ?
    C4 C3 C2 . . 120.37(12) ?
    C4 C3 H3 . . 119.8 ?
    C2 C3 H3 . . 119.8 ?
    C3 C4 C5 . . 118.94(12) ?
    C3 C4 H4 . . 120.5 ?
    C5 C4 H4 . . 120.5 ?
    C4 C5 C6 . . 121.12(12) ?
    C4 C5 N1 . . 120.37(12) ?
    C6 C5 N1 . . 118.51(12) ?
    C7 C6 C5 . . 119.59(12) ?
    C7 C6 H6 . . 120.2 ?
    C5 C6 H6 . . 120.2 ?
    C6 C7 C2 . . 119.94(12) ?
    C6 C7 H7 . . 120.0 ?
    C2 C7 H7 . . 120.0 ?
    N1 C8 C9 . . 104.78(12) ?
    N1 C8 H8 . . 127.6 ?
    C9 C8 H8 . . 127.6 ?
    C8 C9 N3 . . 108.36(11) ?
    C8 C9 C10 . . 129.04(12) ?
    N3 C9 C10 . . 122.59(12) ?
    O3 C10 C9 . . 110.65(11) ?
    O3 C10 H10A . . 109.5 ?
    C9 C10 H10A . . 109.5 ?
    O3 C10 H10B . . 109.5 ?
    C9 C10 H10B . . 109.5 ?
    H10A C10 H10B . . 108.1 ?
loop_
    _geom_torsion_atom_site_label_1
    _geom_torsion_atom_site_label_2
    _geom_torsion_atom_site_label_3
    _geom_torsion_atom_site_label_4
    _geom_torsion_site_symmetry_1
    _geom_torsion_site_symmetry_2
    _geom_torsion_site_symmetry_3
    _geom_torsion_site_symmetry_4
    _geom_torsion
    _geom_torsion_publ_flag
    C8 N1 N2 N3 . . . . 0.21(15) ?
    C5 N1 N2 N3 . . . . -178.52(11) ?
    N1 N2 N3 C9 . . . . -0.04(15) ?
    O2 C1 C2 C7 . . . . 1.3(2) ?
    O1 C1 C2 C7 . . . . -178.57(11) ?
    O2 C1 C2 C3 . . . . -178.67(12) ?
    O1 C1 C2 C3 . . . . 1.49(19) ?
    C7 C2 C3 C4 . . . . 1.0(2) ?
    C1 C2 C3 C4 . . . . -179.03(11) ?
    C2 C3 C4 C5 . . . . 0.6(2) ?
    C3 C4 C5 C6 . . . . -1.7(2) ?
    C3 C4 C5 N1 . . . . 178.15(11) ?
    N2 N1 C5 C4 . . . . -6.43(19) ?
    C8 N1 C5 C4 . . . . 175.08(12) ?
    N2 N1 C5 C6 . . . . 173.44(11) ?
    C8 N1 C5 C6 . . . . -5.0(2) ?
    C4 C5 C6 C7 . . . . 1.2(2) ?
    N1 C5 C6 C7 . . . . -178.62(11) ?
    C5 C6 C7 C2 . . . . 0.4(2) ?
    C3 C2 C7 C6 . . . . -1.5(2) ?
    C1 C2 C7 C6 . . . . 178.55(12) ?
    N2 N1 C8 C9 . . . . -0.29(15) ?
    C5 N1 C8 C9 . . . . 178.32(12) ?
    N1 C8 C9 N3 . . . . 0.26(15) ?
    N1 C8 C9 C10 . . . . 179.62(13) ?
    N2 N3 C9 C8 . . . . -0.14(16) ?
    N2 N3 C9 C10 . . . . -179.55(12) ?
    C8 C9 C10 O3 . . . . 105.27(16) ?
    N3 C9 C10 O3 . . . . -75.46(16) ?
loop_
    _geom_hbond_atom_site_label_D
    _geom_hbond_atom_site_label_H
    _geom_hbond_atom_site_label_A
    _geom_hbond_site_symmetry_A
    _geom_hbond_distance_DH
    _geom_hbond_distance_HA
    _geom_hbond_distance_DA
    _geom_hbond_angle_DHA
    O1 H1O O2 2_546 0.849(14) 1.768(15) 2.6119(14) 172.8(18)
    O3 H3O N3 2_575 0.852(12) 1.957(12) 2.7995(16) 169(2)
    C6 H6 O3 2_665 0.95 2.60 3.5309(19) 167
    C8 H8 O3 2_665 0.95 2.23 3.1262(18) 158
