# Supplementary material for: 4-(4-Hy­droxy­methyl-1H-1,2,3-triazol-1-yl)benzoic acid
Source: Acta Crystallogr Sect E Struct Rep Online. 2011 Jun 18;67(Pt 7):o1658. doi: 10.1107/S1600536811022409 (PMC3151797; doi:10.1107/S1600536811022409)
Supplement: Supplementary file 2 [file e-67-o1658-Isup2.hkl]

#
# h,k,l, Fc-squared, Fo-squared, sigma(Fo-squared) and status flag
#
data_I
_shelx_title ' Nadiah2146_0m in P-1'
_shelx_refln_list_code          4
_shelx_F_calc_maximum      120.71
_exptl_crystal_F_000       228.00
_reflns_d_resolution_high  0.7697
 
loop_
 _symmetry_equiv_pos_as_xyz
 'x, y, z'
 '-x, -y, -z'
 
_cell_length_a     5.4641
_cell_length_b     6.6596
_cell_length_c    13.1898
_cell_angle_alpha  88.828
_cell_angle_beta   83.577
_cell_angle_gamma  75.828
 
_shelx_F_squared_multiplier     1.000
 
loop_
 _refln_index_h
 _refln_index_k
 _refln_index_l
 _refln_F_squared_calc
 _refln_F_squared_meas
 _refln_F_squared_sigma
 _refln_observed_status
   1   0   0     4895.14     4128.14    178.49 o
   2   0   0     1928.06     1839.52     28.57 o
   3   0   0      113.80      142.62      2.46 o
   4   0   0      592.10      590.60      7.64 o
   5   0   0      286.36      285.43      4.83 o
   6   0   0        1.55        0.81      0.61 o
  -6   1   0        5.63        7.27      1.01 o
  -5   1   0        8.31       29.43      2.02 o
  -4   1   0      165.06      161.43      3.60 o
  -3   1   0      529.26      548.96     10.23 o
  -2   1   0        5.05        6.06      0.43 o
  -1   1   0      934.92      916.72     12.94 o
   0   1   0        6.52        8.23      0.83 o
   1   1   0       45.52       47.93      0.86 o
   2   1   0      299.71      267.40      3.51 o
   4   1   0        0.00       -0.10      0.20 o
   5   1   0       26.24       22.52      0.93 o
   6   1   0       10.94       10.53      1.05 o
  -6   2   0       25.36       26.57      1.57 o
  -3   2   0       40.26       34.04      0.81 o
  -1   2   0      511.95      463.83      5.89 o
   0   2   0      743.18      802.35     44.18 o
   1   2   0        0.75       -0.22      0.15 o
   2   2   0       14.12       10.54      0.41 o
   3   2   0       47.82       70.64      6.34 o
   4   2   0       51.86       60.02      1.20 o
   5   2   0        0.08       -0.15      0.33 o
   6   2   0       14.18       13.44      0.91 o
   7   2   0       10.13       11.60      1.19 o
  -5   3   0        7.52        9.05      0.95 o
  -4   3   0       28.51       36.93      1.83 o
  -3   3   0       43.61       43.43      1.14 o
   0   3   0       62.04       62.15      1.91 o
   1   3   0      703.71      795.19     15.79 o
   2   3   0      256.73      275.81      5.22 o
   3   3   0      337.99      330.21      4.45 o
   4   3   0       87.33       99.13      1.70 o
   5   3   0      265.37      246.67      3.66 o
   6   3   0      327.76      316.45      5.45 o
   7   3   0        0.67       -0.01      0.61 o
  -5   4   0        2.82        3.49      0.76 o
  -3   4   0        0.60        0.23      0.33 o
  -2   4   0       14.77       24.84      2.56 o
  -1   4   0      215.78      232.37      3.30 o
   0   4   0       90.00      102.33      1.66 o
   1   4   0      115.36      142.97      4.02 o
   2   4   0      510.37      641.72      8.19 o
   3   4   0      284.09      275.80      3.84 o
   4   4   0        8.47        9.44      0.53 o
   5   4   0        1.69        2.70      0.81 o
   6   4   0        0.07        0.07      0.88 o
  -4   5   0        0.65        0.27      0.52 o
  -3   5   0       12.51       28.73      2.84 o
  -2   5   0       14.32       16.69      0.72 o
  -1   5   0       65.56       70.54      1.43 o
   0   5   0       50.55       55.37      1.17 o
   1   5   0       69.12       72.79      1.36 o
   2   5   0       20.34       20.96      0.69 o
   3   5   0       50.70       50.54      1.23 o
   4   5   0      165.35      164.42      3.71 o
   5   5   0       91.04       94.42      2.17 o
   6   5   0        7.47        8.57      1.21 o
  -3   6   0       40.27       41.54      1.76 o
  -1   6   0       58.08       60.81      1.61 o
   0   6   0       26.69       29.37      1.07 o
   1   6   0       40.20       37.00      1.69 o
   2   6   0       87.68       83.54      2.43 o
   3   6   0        1.47        1.89      0.57 o
   4   6   0       50.76       52.69      1.91 o
   5   6   0        9.65       10.80      1.48 o
   6   6   0        0.13        0.61      0.67 o
  -2   7   0        7.36       12.38      1.13 o
  -1   7   0      101.32       99.06      2.91 o
   0   7   0        1.47        0.98      0.61 o
   1   7   0       72.58      101.79      3.24 o
   2   7   0       28.04       24.34      1.38 o
   3   7   0      134.17      130.45      3.58 o
   4   7   0        0.78        1.17      0.94 o
   5   7   0       46.29       45.69      2.97 o
  -1   8   0       17.61       18.19      1.43 o
   0   8   0        5.17        6.21      1.01 o
   1   8   0       62.60       55.45      8.44 o
   2   8   0        9.25       11.25      1.19 o
   3   8   0        7.03        6.57      1.01 o
   4   8   0        0.20        0.07      0.57 o
  -4  -8   1        0.02        0.44      0.65 o
  -3  -8   1        0.07       -0.07      0.57 o
  -2  -8   1        9.98        9.39      1.09 o
  -1  -8   1        1.15        0.02      0.61 o
   0  -8   1       24.72       23.09      1.62 o
   1  -8   1        0.16        0.88      0.67 o
  -5  -7   1        9.52       10.06      1.15 o
  -4  -7   1        7.55        7.75      1.00 o
  -3  -7   1       18.22       13.38      1.21 o
  -2  -7   1      210.59      181.85      4.48 o
   0  -7   1        3.88        3.18      0.71 o
   1  -7   1       33.87       31.86      1.53 o
   2  -7   1       18.79       24.43      2.29 o
  -5  -6   1       29.56       27.58      1.48 o
  -4  -6   1       96.36       94.36      2.77 o
  -3  -6   1        2.82        2.66      0.58 o
  -2  -6   1      177.55      171.35      3.15 o
  -1  -6   1       38.78       38.64      2.23 o
   0  -6   1        0.41       -0.05      0.27 o
   1  -6   1       22.82       21.72      0.82 o
   2  -6   1       25.14       23.43      0.89 o
   3  -6   1        0.38        0.70      0.52 o
  -6  -5   1       42.30       42.78      1.81 o
  -5  -5   1      133.50      121.60      2.59 o
  -4  -5   1      505.67      478.99      9.11 o
  -3  -5   1       51.49       51.88      2.40 o
  -2  -5   1        0.37        0.17      0.33 o
  -1  -5   1       48.17       43.01      1.00 o
   0  -5   1        4.74        4.32      0.81 o
   1  -5   1       13.83       15.28      1.06 o
   2  -5   1       18.96       17.09      0.76 o
   3  -5   1       27.44       27.06      1.06 o
   4  -5   1       45.35       43.78      1.86 o
  -6  -4   1        0.64        0.15      0.52 o
  -5  -4   1       58.83       59.76      1.58 o
  -4  -4   1      117.37      115.62      2.34 o
  -3  -4   1       13.49       13.01      0.68 o
  -2  -4   1      109.77      121.11      2.53 o
  -1  -4   1       12.57       12.71      0.49 o
   0  -4   1        2.83        3.74      0.33 o
   1  -4   1        3.84        3.06      0.32 o
   2  -4   1       86.78       84.16      1.55 o
   3  -4   1      159.35      138.02      2.31 o
   4  -4   1        6.86        3.51      0.67 o
   5  -4   1        0.57        0.96      0.55 o
  -6  -3   1       21.34       18.48      1.04 o
  -5  -3   1       12.95        9.62      0.60 o
  -4  -3   1        4.24        3.82      0.43 o
  -3  -3   1       65.31       63.94      1.17 o
  -2  -3   1       55.63       51.71      1.09 o
  -1  -3   1     1204.03     1363.19     16.78 o
   0  -3   1      652.29      682.65      8.59 o
   1  -3   1      497.68      511.07      6.58 o
   2  -3   1      352.83      378.93      5.06 o
   3  -3   1      157.98      130.15      2.10 o
   4  -3   1      377.77      356.79      7.30 o
   5  -3   1        6.14        5.88      0.81 o
  -6  -2   1        2.60        1.20      0.73 o
  -5  -2   1      289.46      278.21      4.70 o
  -4  -2   1       36.72       34.63      0.86 o
  -3  -2   1      742.84      771.98      9.75 o
  -2  -2   1      182.91      207.10      3.22 o
  -1  -2   1     1457.52     1386.75     35.77 o
   0  -2   1      103.07       90.33      1.33 o
   1  -2   1     1199.55     1318.13     16.21 o
   2  -2   1      696.87      797.32      9.99 o
   3  -2   1        3.71        4.83      0.37 o
   4  -2   1        8.69        9.06      0.64 o
   5  -2   1        0.04        0.27      0.48 o
   6  -2   1        1.16        0.04      0.61 o
  -6  -1   1       67.51       69.49      1.87 o
  -5  -1   1        1.55        0.67      0.39 o
  -4  -1   1        4.13        2.48      0.39 o
  -3  -1   1      336.89      375.97      4.91 o
  -2  -1   1      851.51      843.59     19.54 o
  -1  -1   1        0.14        1.10      0.23 o
   0  -1   1       53.11       54.93      1.36 o
   1  -1   1      978.28      941.20     11.56 o
   3  -1   1      365.84      383.41      5.04 o
   4  -1   1       87.10       82.08      1.47 o
   5  -1   1        4.24        2.75      0.94 o
   6  -1   1        4.65        3.94      0.76 o
  -6   0   1        3.40        1.62      0.67 o
  -4   0   1        5.18        5.92      0.52 o
  -3   0   1       10.60        9.00      0.54 o
  -2   0   1      100.15       92.32      1.36 o
  -1   0   1       39.69       34.17      1.22 o
   0   0   1        8.51       -0.13      0.67 o
   1   0   1      602.54      575.68     10.68 o
   2   0   1       24.04       21.53      0.59 o
   3   0   1       56.06       56.52      1.01 o
   4   0   1      261.05      244.74      3.45 o
   5   0   1      871.35      931.14     13.81 o
   6   0   1       88.82      100.55      3.01 o
  -6   1   1        3.20        1.69      0.67 o
  -5   1   1       80.03       84.02      1.99 o
  -4   1   1      121.02      110.47      2.97 o
  -3   1   1        5.26        5.94      0.67 o
  -2   1   1        6.25        8.76      0.42 o
  -1   1   1      273.49      275.98      3.52 o
   0   1   1        6.87        5.92      0.25 o
   1   1   1      316.56      293.48      4.26 o
   2   1   1       40.17       42.03      0.76 o
   3   1   1      386.33      381.36      5.51 o
   4   1   1       43.86       41.38      0.94 o
   5   1   1        0.39        0.42      0.23 o
   6   1   1       15.45       40.79      4.72 o
   7   1   1       11.99       13.77      1.33 o
  -6   2   1       18.06       20.89      1.53 o
  -5   2   1       76.82       74.66      2.42 o
  -4   2   1       23.15       20.66      0.87 o
  -3   2   1      256.39      270.22      3.73 o
  -2   2   1      984.73     1103.12     13.70 o
  -1   2   1      157.01      181.31      3.57 o
   0   2   1      331.56      381.29     11.26 o
   1   2   1       27.86       30.54      0.56 o
   2   2   1      199.12      202.07      2.73 o
   3   2   1      257.20      392.80      7.21 o
   4   2   1       36.46       70.92      5.67 o
   5   2   1       13.62       11.25      0.62 o
   6   2   1       20.21       21.30      1.29 o
   7   2   1        6.33        7.97      1.28 o
  -5   3   1       27.86       38.26      1.76 o
  -4   3   1      174.73      223.84      3.97 o
  -3   3   1      237.08      244.10      4.13 o
  -2   3   1       88.00       86.64      1.48 o
  -1   3   1      201.04      226.85      3.14 o
   0   3   1      407.04      370.76      4.80 o
   1   3   1      293.85      352.35     12.18 o
   2   3   1        8.55       11.43      0.58 o
   3   3   1        1.82        2.43      0.67 o
   4   3   1       24.02       32.06      0.84 o
   5   3   1       42.11       41.82      1.25 o
   7   3   1        2.06        1.85      0.71 o
  -5   4   1        3.73        4.98      0.81 o
  -4   4   1       15.52       13.30      0.85 o
  -3   4   1       35.04       48.49      3.92 o
  -2   4   1       14.89       16.05      0.66 o
  -1   4   1       56.64      101.85      3.94 o
   0   4   1       19.97       19.42      0.69 o
   1   4   1       42.12       56.50      1.91 o
   2   4   1        7.08        7.56      0.41 o
   3   4   1       23.75       25.27      0.71 o
   4   4   1       28.24       33.35      1.03 o
   5   4   1       49.73       50.68      1.76 o
   6   4   1       24.14       21.46      1.75 o
  -4   5   1       58.73       61.84      2.24 o
  -3   5   1       11.85       18.07      1.66 o
  -2   5   1       74.99       71.93      1.46 o
   0   5   1      173.88      178.44      3.08 o
   1   5   1       25.66       32.57      0.85 o
   2   5   1        1.03        1.61      0.31 o
   3   5   1       61.94       63.17      2.10 o
   4   5   1      173.54      167.36      2.64 o
   5   5   1       20.55       30.66      1.11 o
   6   5   1       23.65       25.65      1.89 o
  -3   6   1        1.51        2.06      0.61 o
  -2   6   1       11.29       13.77      1.09 o
  -1   6   1      369.95      357.50      5.95 o
   0   6   1     1292.78     1202.27     21.81 o
   1   6   1       86.78       98.62      2.12 o
   2   6   1      284.05      300.80      6.35 o
   3   6   1        8.61       11.35      1.00 o
   4   6   1      226.84      290.25      6.25 o
   5   6   1      143.00      211.06      4.96 o
   6   6   1        4.41        6.28      0.95 o
  -2   7   1        5.60       10.62      1.09 o
  -1   7   1      126.13      142.89      3.04 o
   0   7   1       34.59       38.41      1.72 o
   2   7   1       31.92       29.09      2.97 o
   3   7   1       26.46       29.98      4.59 o
   4   7   1        0.44        2.01      1.21 o
   5   7   1        0.75        1.43      1.62 o
   0   8   1       19.29       16.60      1.38 o
   1   8   1       10.84       19.53      1.43 o
   2   8   1       94.49       97.58      3.10 o
   3   8   1       39.60       39.35      1.91 o
   4   8   1        0.70        0.58      0.65 o
  -3  -8   2       51.81       49.74      2.15 o
  -2  -8   2       13.05       12.20      1.19 o
  -1  -8   2       30.17       36.18      1.81 o
   0  -8   2       12.70       15.18      1.33 o
  -5  -7   2        4.68        3.98      0.81 o
  -4  -7   2        0.49       -0.78      0.52 o
  -3  -7   2        0.14        0.07      0.48 o
  -2  -7   2       13.79       15.14      1.96 o
  -1  -7   2       96.66       94.05      2.86 o
   0  -7   2       21.21       20.86      1.48 o
   1  -7   2       13.64       12.36      2.09 o
   2  -7   2       30.22       37.87      1.76 o
  -5  -6   2       11.06       14.05      1.82 o
  -4  -6   2        6.76        5.57      0.65 o
  -3  -6   2        1.51        1.03      0.49 o
  -2  -6   2       68.75       57.60      1.55 o
  -1  -6   2        0.23        0.25      0.36 o
   0  -6   2       16.02       14.41      0.87 o
   1  -6   2       54.48       55.59      1.30 o
   2  -6   2      180.26      170.83      2.83 o
   3  -6   2        5.30        5.58      0.81 o
  -6  -5   2        1.13        1.11      0.61 o
  -5  -5   2       30.06       29.72      1.44 o
  -4  -5   2      827.64      786.45     11.82 o
  -3  -5   2      776.37      759.20     11.40 o
  -2  -5   2      205.73      204.34      3.55 o
  -1  -5   2      701.90      708.15     12.87 o
   0  -5   2      432.59      408.37      5.51 o
   1  -5   2     1808.08     1747.74     21.78 o
   2  -5   2      171.39      161.12      2.65 o
   3  -5   2       65.07       65.18      2.10 o
   4  -5   2        0.55        0.05      0.52 o
  -6  -4   2        1.22        1.67      0.61 o
  -5  -4   2       21.87       22.46      0.96 o
  -4  -4   2        0.77        0.16      0.39 o
  -3  -4   2       71.62       61.46      2.14 o
  -2  -4   2       63.38       56.81      1.78 o
  -1  -4   2       33.67       36.64      0.91 o
   0  -4   2        8.09        8.62      0.42 o
   1  -4   2        9.81        5.66      0.41 o
   2  -4   2        0.15        0.48      0.28 o
   3  -4   2        6.79        6.01      0.49 o
   4  -4   2       40.92       41.16      1.72 o
   5  -4   2        2.78        3.07      0.75 o
  -6  -3   2        6.29        3.24      0.94 o
  -5  -3   2       16.11       13.61      1.00 o
  -4  -3   2      196.59      197.12      2.95 o
  -3  -3   2       83.01       76.78      1.50 o
  -2  -3   2      359.56      397.73      5.18 o
  -1  -3   2      505.60      565.01      7.21 o
   0  -3   2       40.01       40.18      0.78 o
   1  -3   2        0.23        0.10      0.21 o
   2  -3   2        1.54        2.88      0.32 o
   3  -3   2        1.61        0.50      0.26 o
   4  -3   2       41.62       29.97      1.89 o
   5  -3   2       16.91       14.04      1.15 o
  -6  -2   2        3.63        5.08      0.65 o
  -5  -2   2      101.42       95.14      2.58 o
  -4  -2   2       86.52       83.92      1.71 o
  -3  -2   2        9.13        6.61      0.39 o
  -2  -2   2       16.72       15.97      0.47 o
  -1  -2   2       50.17       47.37      0.99 o
   0  -2   2      370.43      377.16      4.79 o
   1  -2   2       51.20       35.91      0.71 o
   2  -2   2      395.74      446.00      5.77 o
   3  -2   2        8.14        9.88      0.51 o
   4  -2   2      340.60      345.40      7.29 o
   5  -2   2      101.24       94.24      2.81 o
   6  -2   2       50.58       62.49      2.39 o
  -6  -1   2        3.27        2.31      0.55 o
  -5  -1   2       19.65       19.39      0.93 o
  -4  -1   2      116.07      115.91      2.29 o
  -3  -1   2      426.34      483.80      6.24 o
  -2  -1   2      272.12      317.24      4.73 o
  -1  -1   2      135.86      133.68      1.80 o
   0  -1   2        1.46        1.43      0.23 o
   1  -1   2       25.25       37.14      0.86 o
   2  -1   2       78.36      103.32      3.49 o
   3  -1   2      219.99      254.46      3.47 o
   4  -1   2      102.65       98.80      1.73 o
   5  -1   2       55.04       51.95      1.91 o
   6  -1   2        8.61       10.72      1.35 o
  -6   0   2       16.23       18.79      1.05 o
  -5   0   2       11.56        9.77      0.72 o
  -4   0   2        6.10        6.98      0.57 o
  -3   0   2       43.94       48.96      1.17 o
  -2   0   2      550.44      540.00      7.90 o
  -1   0   2      204.56      225.82      3.72 o
   0   0   2       79.06       81.24      1.08 o
   1   0   2      373.79      359.34      5.22 o
   2   0   2       69.18       68.64      1.21 o
   3   0   2        0.16       -0.09      0.16 o
   4   0   2       19.25       22.59      0.70 o
   5   0   2        4.98        4.58      0.71 o
   6   0   2        2.99        1.42      0.67 o
  -6   1   2       36.30       32.02      2.29 o
  -5   1   2      302.13      299.76      5.14 o
  -4   1   2      786.82      753.44     11.27 o
  -3   1   2       33.17       32.17      1.57 o
  -2   1   2       80.68       70.72      1.38 o
  -1   1   2       31.52       29.27      0.61 o
   0   1   2      277.78      262.23      3.30 o
   1   1   2     1231.17     1211.99     16.98 o
   2   1   2       22.77       24.27      0.59 o
   3   1   2       19.07       34.83      1.48 o
   4   1   2        0.53        0.40      0.25 o
   5   1   2       18.14       20.60      0.74 o
   6   1   2        5.91        5.94      1.08 o
   7   1   2        4.35        2.83      1.21 o
  -6   2   2        5.48        6.89      1.05 o
  -5   2   2        5.21        3.72      0.52 o
  -4   2   2        4.75        5.18      0.53 o
  -3   2   2      104.55      101.83      2.02 o
  -2   2   2      304.09      300.82      8.51 o
  -1   2   2      153.63      140.82      2.70 o
   0   2   2      927.88      898.76     11.10 o
   1   2   2        0.81        1.65      0.15 o
   2   2   2        5.64        7.89      0.35 o
   3   2   2      451.93      473.05      6.12 o
   4   2   2      353.86      382.53      5.13 o
   5   2   2       34.77       33.55      0.92 o
   6   2   2        0.33        0.74      1.21 o
   7   2   2        9.60        9.25      1.15 o
  -5   3   2        0.46        0.74      0.52 o
  -4   3   2       33.59       31.08      1.23 o
  -3   3   2       44.29       43.80      1.27 o
  -2   3   2       22.27       29.40      0.83 o
  -1   3   2      506.68      550.81      7.07 o
   0   3   2      356.77      374.41      4.84 o
   1   3   2       70.45       63.83      1.04 o
   2   3   2       71.89       68.13      1.15 o
   3   3   2       21.88       35.95      6.82 o
   4   3   2       22.07       33.39      2.43 o
   5   3   2       14.13       12.76      0.86 o
   6   3   2        3.47        6.21      1.08 o
   7   3   2        1.55        1.48      0.71 o
  -5   4   2       53.64       58.94      2.29 o
  -4   4   2       47.55       44.18      1.43 o
  -3   4   2      597.21      533.61     10.02 o
  -2   4   2       72.63       56.52      1.19 o
  -1   4   2      381.86      389.64      5.21 o
   0   4   2      115.98      117.88      1.82 o
   1   4   2      701.43      759.08      9.58 o
   2   4   2      501.79      529.41      6.82 o
   3   4   2        0.17        0.14      0.22 o
   4   4   2       40.62       45.44      1.13 o
   5   4   2       19.38       19.97      0.86 o
   6   4   2        0.55        1.15      0.40 o
  -4   5   2       14.87       17.96      1.34 o
  -3   5   2       15.18       10.38      0.74 o
  -2   5   2      214.44      204.58      3.15 o
  -1   5   2       45.49       42.94      1.04 o
   0   5   2       30.55       33.01      0.86 o
   1   5   2       18.00       18.96      0.80 o
   2   5   2       26.64       26.84      0.93 o
   3   5   2       31.63       32.71      1.76 o
   5   5   2       38.08       41.40      2.69 o
   6   5   2        8.71        8.30      2.23 o
  -3   6   2       79.80       80.00      2.62 o
  -2   6   2       54.48       51.38      1.91 o
  -1   6   2       21.12       34.29      2.16 o
   0   6   2      168.03      194.71      8.16 o
   1   6   2       45.88       49.46      1.67 o
   2   6   2       34.99       36.62      1.21 o
   3   6   2        1.92        1.61      0.54 o
   4   6   2      409.31      410.65     11.74 o
   5   6   2      532.42      528.76     10.50 o
   6   6   2       22.41       21.49      1.42 o
  -2   7   2       13.39       14.24      1.24 o
   0   7   2        1.83        0.94      0.67 o
   1   7   2       14.62       15.77      1.29 o
   2   7   2       57.28       55.19      2.05 o
   3   7   2        8.93        9.92      1.69 o
   4   7   2       20.31       19.08      1.38 o
   5   7   2       29.39       32.55      1.72 o
   1   8   2        1.19        0.86      0.61 o
   2   8   2       65.89       74.99      2.67 o
   3   8   2       54.41       55.95      3.37 o
  -3  -8   3       24.30       26.09      1.82 o
  -2  -8   3        4.68        4.53      1.96 o
  -1  -8   3       21.94       23.52      1.55 o
   0  -8   3      268.92      309.66      6.97 o
  -5  -7   3        2.08        2.77      0.75 o
  -4  -7   3       39.24       41.23      1.81 o
  -3  -7   3        4.19        2.24      1.42 o
  -2  -7   3       82.95       73.18      2.43 o
  -1  -7   3        2.11        3.60      0.94 o
   0  -7   3       82.16       81.75      2.97 o
   1  -7   3       10.34       12.37      1.15 o
   2  -7   3       19.43       25.51      2.02 o
  -5  -6   3        8.34        8.69      0.78 o
  -4  -6   3       33.01       33.53      1.24 o
  -3  -6   3        0.40       -0.09      0.31 o
  -2  -6   3       42.93       36.35      1.21 o
  -1  -6   3       27.10       26.38      1.01 o
   0  -6   3      119.10      119.54      2.94 o
   1  -6   3        0.26        0.27      0.39 o
   2  -6   3       29.62       26.07      0.93 o
   3  -6   3        0.26        0.33      0.52 o
  -6  -5   3       22.31       22.44      1.42 o
  -5  -5   3        0.79        0.79      0.48 o
  -4  -5   3        0.08       -0.15      0.36 o
  -3  -5   3       36.53       33.70      1.13 o
  -2  -5   3        0.01       -0.47      0.31 o
  -1  -5   3       67.98       63.14      1.52 o
   0  -5   3      161.21      149.23      2.33 o
   1  -5   3      389.94      387.96      5.35 o
   2  -5   3      150.71      153.23      2.53 o
   3  -5   3        7.51        7.38      0.67 o
   4  -5   3        0.11       -0.08      0.74 o
  -6  -4   3       18.17       19.08      1.38 o
  -5  -4   3        0.63        0.22      0.94 o
  -4  -4   3      368.09      346.81      5.88 o
  -3  -4   3      437.11      423.76      6.62 o
  -2  -4   3       30.26       26.98      0.93 o
  -1  -4   3       75.72       84.83      1.76 o
   0  -4   3      265.01      264.54      3.66 o
   1  -4   3      105.03      105.26      1.75 o
   2  -4   3        2.45        2.07      0.34 o
   3  -4   3       33.97       30.09      1.17 o
   4  -4   3        1.60        2.56      0.67 o
   5  -4   3       11.44       12.87      1.19 o
  -6  -3   3        1.17        0.27      0.57 o
  -5  -3   3       14.92       13.52      0.83 o
  -4  -3   3        2.89        2.95      0.37 o
  -3  -3   3        5.60        8.04      0.42 o
  -2  -3   3      465.71      471.02      6.07 o
  -1  -3   3      960.53     1034.90     20.65 o
   0  -3   3      197.83      225.16      3.07 o
   1  -3   3        2.47        3.86      0.41 o
   2  -3   3       20.88       23.70      0.68 o
   3  -3   3       23.19       17.98      0.66 o
   4  -3   3       53.17       46.78      1.72 o
   5  -3   3        6.40        5.86      0.81 o
  -6  -2   3        8.01        4.41      0.62 o
  -5  -2   3      418.81      373.99      6.13 o
  -4  -2   3       61.59       47.22      1.05 o
  -3  -2   3      497.48      504.55      7.51 o
  -2  -2   3      252.04      231.95      3.12 o
  -1  -2   3      936.69     1005.01     14.34 o
   0  -2   3      512.76      509.07      6.41 o
   1  -2   3        0.05       -0.24      0.16 o
   2  -2   3       44.41       47.06      0.92 o
   3  -2   3       14.15       12.42      0.52 o
   4  -2   3        7.18        7.32      0.59 o
   5  -2   3        0.75        0.61      0.48 o
   6  -2   3        0.88        1.15      0.67 o
  -6  -1   3        8.48        8.54      0.80 o
  -5  -1   3        0.12        0.18      0.33 o
  -4  -1   3      163.88      154.27      3.76 o
  -3  -1   3       62.06       73.01      1.25 o
  -2  -1   3      151.37      149.14      2.41 o
  -1  -1   3       11.38       13.96      0.38 o
   0  -1   3       46.84       40.74      0.75 o
   1  -1   3      281.92      245.77      3.71 o
   2  -1   3      597.33      614.57      8.85 o
   3  -1   3      147.28      168.15      2.42 o
   4  -1   3        3.39        5.04      0.52 o
   5  -1   3        0.94        1.45      0.52 o
   6  -1   3       48.18       46.79      1.96 o
  -6   0   3        0.96        0.99      0.49 o
  -5   0   3      118.63      112.76      2.44 o
  -4   0   3        5.86        5.92      0.60 o
  -3   0   3       93.63       80.50      2.21 o
  -2   0   3       22.55       21.93      0.94 o
  -1   0   3      643.32      590.50      7.34 o
   0   0   3       61.16       55.25      0.83 o
   1   0   3       29.59       28.43      0.49 o
   2   0   3       40.61       39.97      0.71 o
   3   0   3       37.90       40.24      0.91 o
   4   0   3      230.96      239.86      3.90 o
   5   0   3      293.57      285.98      6.06 o
   6   0   3       64.61       62.62      2.24 o
  -6   1   3        1.46        0.72      0.49 o
  -5   1   3       43.89       44.15      1.42 o
  -4   1   3      711.39      708.81     10.67 o
  -3   1   3      460.97      422.19      6.52 o
  -2   1   3      358.50      404.12      6.10 o
  -1   1   3      774.15      770.65     11.06 o
   0   1   3     7994.04     7124.60    165.75 o
   1   1   3    14570.24    13118.05    161.06 o
   2   1   3      494.02      499.19      6.29 o
   3   1   3      315.96      313.71      4.16 o
   4   1   3       10.99        9.14      0.53 o
   5   1   3      112.42      114.70      2.35 o
   6   1   3       74.52       72.94      2.43 o
   7   1   3        0.31       -0.34      0.57 o
  -6   2   3        0.04       -0.04      0.61 o
  -5   2   3        4.52        6.12      0.65 o
  -4   2   3       26.08       26.26      1.01 o
  -3   2   3       12.04       13.39      0.72 o
  -2   2   3      203.01      186.06      2.64 o
  -1   2   3        8.65        6.42      0.47 o
   0   2   3      206.95      201.14      3.06 o
   1   2   3       13.99       12.76      0.65 o
   2   2   3        3.48        4.09      0.34 o
   3   2   3        4.57        4.54      0.39 o
   4   2   3        5.72        6.76      0.43 o
   5   2   3       45.53       45.81      1.11 o
   6   2   3        7.07        5.94      0.81 o
   7   2   3       19.91       24.40      1.75 o
  -5   3   3        0.20       -0.23      0.41 o
  -4   3   3        2.15        1.62      0.47 o
  -3   3   3        0.07        0.06      0.33 o
  -2   3   3       85.95       83.00      1.99 o
  -1   3   3      231.41      234.01      4.39 o
   0   3   3       38.69       33.36      0.68 o
   1   3   3      439.41      445.20      6.75 o
   2   3   3      126.46      131.43      2.16 o
   3   3   3      158.54      157.43      2.34 o
   4   3   3      215.04      222.20      3.74 o
   5   3   3        3.56        3.45      0.40 o
   6   3   3       99.04       99.11      2.81 o
   7   3   3        0.00       -0.69      0.52 o
  -5   4   3       11.95       14.97      1.29 o
  -4   4   3       13.05       13.65      1.28 o
  -3   4   3        0.30        0.08      0.36 o
  -2   4   3       12.43       14.12      0.88 o
  -1   4   3       25.50       27.28      1.12 o
   0   4   3       57.46       54.47      1.01 o
   1   4   3       30.80       28.29      0.91 o
   2   4   3      306.62      312.25      4.20 o
   3   4   3        8.66        7.97      0.47 o
   4   4   3       70.74       73.14      1.41 o
   5   4   3       24.28       23.29      0.81 o
   6   4   3      187.53      185.39      3.53 o
  -4   5   3       16.30       15.22      1.24 o
  -3   5   3       26.35       19.15      0.97 o
  -2   5   3        1.44        0.07      0.43 o
  -1   5   3       42.10       37.61      3.64 o
   0   5   3      130.97      136.03      2.65 o
   1   5   3       57.85       57.55      1.48 o
   2   5   3       68.92       71.13      1.66 o
   3   5   3       69.23       66.48      1.61 o
   4   5   3       47.15       48.37      1.37 o
   5   5   3       23.74       26.92      1.44 o
   6   5   3        1.01        2.97      0.94 o
  -3   6   3        4.00        4.64      0.81 o
  -2   6   3        0.49        1.01      0.57 o
  -1   6   3       86.37       85.57      2.38 o
   0   6   3      110.91      109.43      2.36 o
   1   6   3        6.48        6.43      0.61 o
   2   6   3        9.13        8.41      0.71 o
   3   6   3        1.69        1.42      0.52 o
   4   6   3       36.44       39.93      3.98 o
   5   6   3        5.79        8.04      1.55 o
   6   6   3        1.13        1.41      1.48 o
  -2   7   3       40.88       43.31      1.96 o
  -1   7   3       14.14       11.28      0.85 o
   0   7   3        0.00        0.09      0.55 o
   1   7   3        4.09        3.14      0.53 o
   2   7   3       14.91       13.14      1.19 o
   3   7   3        0.93        1.97      0.88 o
   4   7   3        0.79        0.96      0.55 o
   5   7   3        2.12        2.62      0.75 o
   0   8   3       19.86       20.25      1.69 o
   1   8   3        3.14        2.09      1.21 o
   2   8   3        9.10        8.15      1.09 o
   3   8   3      106.03      102.97      3.25 o
   4   8   3       38.58       35.44      1.86 o
  -3  -8   4       51.67       49.86      2.15 o
  -2  -8   4        5.85        6.24      1.00 o
  -1  -8   4       19.97       19.37      1.53 o
   0  -8   4       23.65       25.07      2.63 o
  -4  -7   4       11.06       16.69      1.34 o
  -3  -7   4        0.00       -0.05      0.35 o
  -2  -7   4        5.94        7.68      0.90 o
  -1  -7   4        0.00       -0.26      0.64 o
   0  -7   4        9.87        7.38      0.72 o
   1  -7   4       13.14       15.02      1.01 o
   2  -7   4       19.16       19.96      1.42 o
  -5  -6   4        8.87       10.29      0.85 o
  -4  -6   4       49.27       47.38      1.48 o
  -3  -6   4        2.91        3.59      1.01 o
  -2  -6   4      167.06      134.16      3.32 o
  -1  -6   4      296.82      247.05      4.33 o
   0  -6   4       72.87       69.70      2.69 o
   1  -6   4        0.49       -0.29      0.42 o
   2  -6   4        2.42        2.00      0.61 o
   3  -6   4        1.97        1.62      0.94 o
  -6  -5   4       15.19       18.59      1.38 o
  -5  -5   4        4.10        3.58      0.67 o
  -4  -5   4       11.93        9.89      0.75 o
  -3  -5   4       53.74       50.88      1.42 o
  -2  -5   4        6.27        5.85      0.71 o
  -1  -5   4       87.17       88.54      1.95 o
   0  -5   4        8.62       10.96      0.72 o
   1  -5   4        0.82        0.65      0.32 o
   2  -5   4       16.81       13.17      0.70 o
   3  -5   4       27.14       25.45      1.09 o
   4  -5   4       12.52       12.13      1.42 o
  -6  -4   4       61.51       65.47      2.56 o
  -5  -4   4       51.97       55.65      2.36 o
  -4  -4   4      112.07      105.68      2.20 o
  -3  -4   4      100.60      102.71      2.15 o
  -2  -4   4       16.02       14.38      0.72 o
  -1  -4   4       16.22       17.40      0.75 o
   0  -4   4       65.60       56.61      1.10 o
   1  -4   4       21.94       22.35      0.68 o
   2  -4   4      208.08      195.26      2.95 o
   3  -4   4       68.19       60.73      1.56 o
   4  -4   4        0.38        0.54      0.48 o
   5  -4   4        6.04        8.02      1.05 o
  -6  -3   4        1.52        1.72      0.61 o
  -5  -3   4        0.42        1.01      0.48 o
  -4  -3   4      108.33      102.03      2.00 o
  -3  -3   4      189.59      184.81      2.73 o
  -2  -3   4        0.08        0.36      0.23 o
  -1  -3   4        2.08        2.30      0.32 o
   0  -3   4       95.78      111.68      1.96 o
   1  -3   4       98.63      110.52      1.75 o
   2  -3   4       60.47       69.57      1.34 o
   3  -3   4       28.34       26.64      0.99 o
   4  -3   4       15.00        9.63      0.72 o
   5  -3   4       25.27       18.50      1.34 o
  -6  -2   4       65.11       60.88      2.15 o
  -5  -2   4      164.91      132.82      3.29 o
  -4  -2   4       81.79       63.70      1.55 o
  -3  -2   4        2.33        2.15      0.28 o
  -2  -2   4      248.39      248.26      3.36 o
  -1  -2   4        4.08        4.06      0.35 o
   0  -2   4     1001.22     1062.52     15.14 o
   1  -2   4        4.08        4.14      0.25 o
   2  -2   4      263.36      273.11      3.71 o
   3  -2   4       24.97       30.76      0.77 o
   4  -2   4       39.23       36.84      1.38 o
   5  -2   4       31.48       31.59      1.53 o
   6  -2   4        9.84       10.45      1.35 o
  -6  -1   4       41.16       45.88      1.84 o
  -5  -1   4       74.68       67.79      1.74 o
  -4  -1   4      494.63      479.38      7.46 o
  -3  -1   4       11.70       15.11      0.57 o
  -2  -1   4     1415.83     1558.94     19.17 o
  -1  -1   4       19.64       20.33      0.47 o
   0  -1   4     1160.57     1158.19     16.34 o
   1  -1   4      168.90      159.00      2.17 o
   2  -1   4      376.79      402.60      6.08 o
   3  -1   4      436.25      439.33      6.51 o
   4  -1   4       32.30       30.94      1.03 o
   5  -1   4        2.58        3.12      0.94 o
   6  -1   4        0.13        0.81      0.57 o
  -6   0   4       44.41       50.53      1.63 o
  -5   0   4       87.32       88.79      2.08 o
  -4   0   4        2.53        2.51      0.47 o
  -3   0   4       63.22       56.82      1.35 o
  -2   0   4       12.15       13.61      0.55 o
  -1   0   4      223.75      231.08      3.05 o
   0   0   4      255.02      282.10      3.59 o
   1   0   4      168.38      175.95      2.36 o
   2   0   4        0.00        0.00      0.17 o
   3   0   4       18.63       22.79      0.56 o
   4   0   4       12.17       12.03      0.81 o
   5   0   4       11.51        9.08      0.84 o
   6   0   4       10.32       10.87      1.09 o
  -6   1   4       34.60       40.76      2.23 o
  -5   1   4        7.34        6.40      0.67 o
  -4   1   4      164.11      158.41      2.99 o
  -3   1   4       70.43       72.66      1.61 o
  -2   1   4       66.52       59.35      1.27 o
  -1   1   4       30.81       37.61      0.70 o
   0   1   4     1130.90     1138.03     15.97 o
   1   1   4     5571.10     5471.73    124.08 o
   2   1   4      239.12      274.25      3.59 o
   3   1   4      470.43      442.87      5.73 o
   4   1   4        0.21        1.16      0.26 o
   5   1   4      584.17      576.20     10.79 o
   6   1   4      340.60      351.26      7.39 o
  -5   2   4        4.57        4.44      0.59 o
  -4   2   4      224.43      213.71      3.89 o
  -3   2   4      327.58      306.31      5.01 o
  -2   2   4       57.61       56.82      2.07 o
  -1   2   4        4.90        3.88      0.26 o
   0   2   4       61.42       60.65      0.97 o
   1   2   4      102.64       88.37      2.53 o
   2   2   4       92.50       76.94      1.40 o
   3   2   4        6.53        5.64      0.35 o
   4   2   4       41.75       36.74      0.88 o
   5   2   4       24.33       22.76      0.91 o
   6   2   4       11.43       11.66      1.09 o
   7   2   4       38.99       44.68      1.96 o
  -5   3   4       93.37       92.42      2.31 o
  -4   3   4       85.83       82.92      2.02 o
  -3   3   4       12.61       12.82      0.75 o
  -2   3   4      176.52      193.61      2.82 o
  -1   3   4      627.30      661.14      8.40 o
   0   3   4      110.58      113.22      1.93 o
   1   3   4      105.63      105.58      1.95 o
   2   3   4       65.79       61.48      1.07 o
   3   3   4       94.97       93.59      3.32 o
   4   3   4       80.15       81.68      1.68 o
   5   3   4       17.19       18.51      0.88 o
   6   3   4       70.89       73.73      1.92 o
   7   3   4        0.02        0.01      0.74 o
  -4   4   4        3.71        6.30      0.69 o
  -3   4   4       40.41       40.87      1.32 o
  -2   4   4       31.22       33.22      1.05 o
  -1   4   4       17.12       18.08      0.63 o
   0   4   4        6.47        7.07      0.39 o
   1   4   4       68.25       67.04      1.51 o
   2   4   4      218.90      213.54      3.64 o
   3   4   4       70.27       71.13      1.30 o
   4   4   4       49.34       46.42      1.04 o
   5   4   4       69.70       68.11      1.63 o
   6   4   4        8.32       12.40      1.09 o
  -4   5   4        4.08        2.47      1.01 o
  -3   5   4        8.48        7.16      0.90 o
  -2   5   4       51.08       50.29      1.81 o
  -1   5   4        8.22        7.55      0.65 o
   0   5   4        2.97        3.32      0.45 o
   1   5   4        0.79        1.82      0.39 o
   2   5   4       46.63       52.10      1.40 o
   3   5   4       73.15       74.61      1.79 o
   4   5   4       21.39       20.33      1.09 o
   5   5   4        0.07       -0.11      0.36 o
   6   5   4        0.39        0.52      0.55 o
  -3   6   4       40.24       44.86      1.96 o
  -2   6   4        6.24        5.11      0.81 o
  -1   6   4       51.28       48.88      5.47 o
   0   6   4       15.70       17.56      0.92 o
   1   6   4      167.29      169.89      3.27 o
   2   6   4       84.19       78.40      1.92 o
   3   6   4        9.97        9.34      0.75 o
   4   6   4       44.29       41.85      1.38 o
   5   6   4      139.56      137.59      3.67 o
   6   6   4       32.29       32.94      2.43 o
  -2   7   4        0.16        0.28      0.61 o
  -1   7   4       11.84       10.93      1.48 o
   0   7   4      306.52      298.48      5.30 o
   1   7   4      281.09      276.24      4.96 o
   2   7   4        7.98        7.62      0.75 o
   3   7   4        2.78        2.95      0.71 o
   4   7   4        0.42        0.61      0.61 o
   5   7   4        0.43       -0.03      0.40 o
   0   8   4        5.47        7.76      1.09 o
   1   8   4       28.55       28.16      1.67 o
   2   8   4       68.05       62.62      3.31 o
   3   8   4        9.30        8.56      1.09 o
  -2  -8   5        5.65        2.51      0.94 o
  -1  -8   5       15.94       14.57      1.38 o
   0  -8   5        5.28        6.70      1.05 o
  -4  -7   5      174.14      185.76      4.26 o
  -3  -7   5        1.10        0.88      0.49 o
  -2  -7   5      100.69       98.69      2.35 o
  -1  -7   5       25.12       21.88      1.10 o
   0  -7   5        5.55        5.88      0.70 o
   1  -7   5       14.23       11.54      1.13 o
   2  -7   5        6.06        7.17      1.00 o
  -5  -6   5       28.35       30.08      1.57 o
  -4  -6   5        2.66        2.12      0.53 o
  -3  -6   5        8.80       11.36      0.83 o
  -2  -6   5        0.98       -0.05      0.36 o
  -1  -6   5        7.39        4.17      0.57 o
   0  -6   5        2.66        3.74      0.55 o
   1  -6   5       36.79       37.62      1.27 o
   2  -6   5        0.93        0.91      0.61 o
   3  -6   5       70.47       85.03      2.72 o
  -5  -5   5       45.20       48.96      1.90 o
  -4  -5   5       51.10       52.49      1.51 o
  -3  -5   5        1.50        1.06      0.66 o
  -2  -5   5        0.11        0.66      0.38 o
  -1  -5   5       12.94       16.50      0.85 o
   0  -5   5       10.69       12.54      0.77 o
   1  -5   5        0.68        0.90      0.37 o
   2  -5   5       16.45       16.16      0.87 o
   3  -5   5       42.41       40.45      1.38 o
   4  -5   5       12.58       13.55      1.19 o
  -6  -4   5       10.31       13.03      1.23 o
  -5  -4   5        1.30        0.80      0.88 o
  -4  -4   5      290.96      255.82      4.44 o
  -3  -4   5     1694.73     1629.21     23.45 o
  -2  -4   5      468.10      448.03      6.96 o
  -1  -4   5      453.50      440.89      6.83 o
   0  -4   5      212.53      219.38      3.13 o
   1  -4   5      410.22      390.36      5.28 o
   2  -4   5      693.52      691.78      8.97 o
   3  -4   5       24.01       22.69      0.99 o
   4  -4   5       58.98       57.78      2.10 o
   5  -4   5       21.39       17.84      1.43 o
  -6  -3   5       10.28       10.31      1.09 o
  -5  -3   5        1.66        1.55      0.57 o
  -4  -3   5        4.42        3.21      0.44 o
  -3  -3   5       23.30       26.29      0.91 o
  -2  -3   5        2.80        5.83      0.47 o
  -1  -3   5        0.06        0.22      0.30 o
   0  -3   5        6.35        7.53      0.36 o
   1  -3   5       48.79       50.47      1.01 o
   2  -3   5       27.26       32.05      0.81 o
   3  -3   5       46.19       40.65      1.24 o
   4  -3   5      165.13      153.17      3.04 o
   5  -3   5       14.27       13.80      1.82 o
  -6  -2   5       10.93       11.39      1.09 o
  -5  -2   5        3.44        2.10      0.49 o
  -4  -2   5       13.77       14.50      1.42 o
  -3  -2   5      131.93      131.93      2.04 o
  -2  -2   5       29.42       23.13      0.59 o
  -1  -2   5      327.43      383.73      4.94 o
   0  -2   5     1251.41     1345.18     16.58 o
   1  -2   5      277.39      280.26      3.74 o
   2  -2   5      128.07      124.47      1.91 o
   3  -2   5       50.72       48.01      1.36 o
   4  -2   5      123.32      115.10      2.41 o
   5  -2   5      206.87      188.34      4.53 o
   6  -2   5        2.27        3.69      0.81 o
  -6  -1   5       17.95       21.32      1.12 o
  -5  -1   5        0.03       -0.15      0.55 o
  -4  -1   5       22.88       20.42      1.09 o
  -3  -1   5       35.53       34.16      0.78 o
  -2  -1   5       30.95       38.50      0.79 o
  -1  -1   5        0.14        0.36      0.16 o
   0  -1   5      175.33      179.85      2.80 o
   1  -1   5       14.31        9.37      0.43 o
   2  -1   5      345.48      342.87     25.43 o
   3  -1   5      167.83      186.31      3.24 o
   4  -1   5       62.38       59.24      1.60 o
   5  -1   5      136.98      136.80      2.80 o
   6  -1   5        7.47        8.22      1.15 o
  -6   0   5       72.27       78.41      2.13 o
  -5   0   5        1.40        1.11      0.44 o
  -4   0   5        0.43        0.27      0.36 o
  -3   0   5      258.40      260.81      6.43 o
  -2   0   5      770.76      893.09     11.15 o
  -1   0   5      297.86      319.36      4.15 o
   0   0   5        1.81        1.92      0.20 o
   1   0   5        0.42        0.08      0.10 o
   2   0   5      127.35      126.85      2.23 o
   3   0   5        1.85        3.89      0.45 o
   4   0   5       15.83       13.33      0.75 o
   5   0   5       19.62       20.17      0.93 o
   6   0   5       35.72       22.00      1.75 o
  -6   1   5       28.80       32.60      1.38 o
  -5   1   5        5.16        6.12      0.67 o
  -4   1   5       44.81       41.15      1.27 o
  -3   1   5       47.86       44.86      1.48 o
  -2   1   5       13.35       14.66      0.62 o
  -1   1   5       50.18       44.50      0.82 o
   0   1   5      329.22      336.77      4.33 o
   1   1   5      778.46      815.78     11.66 o
   2   1   5        3.17        4.83      0.39 o
   3   1   5       23.04       24.40      0.61 o
   4   1   5        0.99        2.22      0.39 o
   5   1   5       37.54       37.89      1.33 o
   6   1   5      188.47      182.82      4.48 o
  -5   2   5        6.04        6.67      0.70 o
  -4   2   5      156.62      143.09      2.85 o
  -3   2   5      238.02      227.75      3.95 o
  -2   2   5       20.17       22.60      0.70 o
  -1   2   5       46.16       37.77      0.95 o
   0   2   5      120.50      125.21      1.81 o
   1   2   5      332.82      357.94      5.55 o
   2   2   5      158.28      161.01      2.29 o
   3   2   5       65.32       59.93      1.12 o
   4   2   5        7.22        6.11      0.45 o
   5   2   5        0.38       -0.04      0.33 o
   6   2   5       11.09       11.31      1.62 o
  -5   3   5        1.05        0.48      0.47 o
  -4   3   5        4.21        5.42      0.70 o
  -3   3   5        4.12        3.54      0.47 o
  -2   3   5        4.98        3.63      0.44 o
  -1   3   5        1.03        3.20      0.31 o
   0   3   5       87.75      100.48      1.96 o
   1   3   5       30.36       27.95      1.05 o
   2   3   5        5.85        5.76      0.31 o
   3   3   5       50.34       52.89      1.05 o
   4   3   5      191.25      199.44      2.96 o
   5   3   5      166.33      168.44      5.31 o
   6   3   5       23.01       22.79      1.06 o
  -4   4   5        2.23        1.38      0.49 o
  -3   4   5      171.75      172.67      3.91 o
  -2   4   5       78.40       76.80      2.07 o
  -1   4   5       91.70       90.39      2.53 o
   0   4   5      210.01      213.79      3.66 o
   1   4   5        3.54        2.08      0.46 o
   2   4   5        9.82       11.53      0.67 o
   3   4   5        6.38        7.26      0.79 o
   4   4   5        2.44        2.66      0.41 o
   5   4   5        8.38        9.73      1.08 o
   6   4   5       11.11       12.62      1.09 o
  -4   5   5        6.03        6.62      0.95 o
  -3   5   5      116.63      106.89      4.39 o
  -1   5   5        1.30        0.57      0.36 o
   0   5   5       33.40       39.15      1.21 o
   1   5   5        0.79        0.84      0.37 o
   2   5   5       93.58       96.51      2.08 o
   3   5   5      155.61      149.51      2.91 o
   4   5   5       20.89       19.53      0.88 o
   5   5   5       49.96       49.82      2.48 o
   6   5   5       67.06       63.37      2.50 o
  -3   6   5        0.16       -0.05      0.45 o
  -2   6   5       21.30       19.08      1.75 o
  -1   6   5       26.97       28.32      1.48 o
   0   6   5       12.06        8.84      0.72 o
   1   6   5        1.97        1.57      0.41 o
   2   6   5       35.14       31.97      1.16 o
   3   6   5       56.89       55.12      1.58 o
   4   6   5        1.71        1.66      0.52 o
   5   6   5       41.62       41.31      1.43 o
  -1   7   5       26.73       22.69      1.46 o
   0   7   5      148.82      147.50      3.12 o
   1   7   5      452.94      432.27      7.22 o
   2   7   5       10.71       10.83      0.91 o
   3   7   5      157.59      151.65      3.19 o
   4   7   5       11.77       10.57      1.55 o
   5   7   5      477.18      481.36      9.97 o
   0   8   5       71.38       69.61      4.89 o
   1   8   5        0.00        0.34      0.67 o
   2   8   5       52.24       51.88      2.97 o
   3   8   5        4.93        4.92      1.08 o
  -1  -8   6       14.25       17.67      1.48 o
  -4  -7   6       94.42      102.32      3.05 o
  -3  -7   6       76.81       94.45      2.35 o
  -2  -7   6        0.38        0.45      0.47 o
  -1  -7   6        0.51        0.23      0.43 o
   0  -7   6      107.08      129.41      2.88 o
   1  -7   6      130.16      156.72      4.14 o
   2  -7   6        1.04        0.29      0.61 o
  -5  -6   6       70.88       71.03      2.57 o
  -4  -6   6        8.22        8.91      0.80 o
  -3  -6   6       61.14       65.80      1.81 o
  -2  -6   6       19.83       18.55      1.13 o
  -1  -6   6      142.92      127.26      3.16 o
   0  -6   6       20.60       16.76      0.95 o
   1  -6   6       51.25       51.57      1.55 o
   2  -6   6       49.48       45.40      1.86 o
   3  -6   6        1.45        1.91      0.74 o
  -5  -5   6       42.58       45.55      1.86 o
  -4  -5   6       13.07       13.35      0.88 o
  -3  -5   6        0.19       -0.08      0.36 o
  -2  -5   6        5.70        7.57      0.67 o
  -1  -5   6       80.47       71.53      1.73 o
   0  -5   6       78.42       70.30      1.71 o
   1  -5   6        6.43        7.70      0.76 o
   2  -5   6        3.84        5.66      1.21 o
   3  -5   6       15.98       17.44      1.01 o
   4  -5   6        3.68        3.81      0.75 o
  -6  -4   6       22.45       22.61      2.36 o
  -5  -4   6       35.33       35.61      1.67 o
  -4  -4   6        4.74        7.20      0.65 o
  -3  -4   6      119.62      120.31      2.46 o
  -2  -4   6       38.83       35.31      1.14 o
  -1  -4   6       50.04       48.52      1.57 o
   0  -4   6       15.11       16.76      0.77 o
   1  -4   6      686.62      671.01      9.90 o
   2  -4   6     1163.80     1131.43     16.68 o
   3  -4   6       75.09       72.63      1.84 o
   4  -4   6       28.49       28.55      1.54 o
   5  -4   6       36.04       41.38      2.09 o
  -6  -3   6       25.99       29.16      1.62 o
  -5  -3   6       61.32       62.22      2.43 o
  -4  -3   6        1.30        2.19      0.57 o
  -3  -3   6      312.77      313.98      5.12 o
  -2  -3   6      443.83      407.36      6.34 o
  -1  -3   6      116.69      116.31      2.21 o
   0  -3   6       31.08       32.66      0.75 o
   1  -3   6      103.52      101.49      1.71 o
   2  -3   6       39.13       38.35      1.14 o
   3  -3   6       42.00       39.52      1.22 o
   4  -3   6       52.12       49.72      1.66 o
   5  -3   6        9.59       10.59      1.09 o
  -6  -2   6        0.07       -0.16      0.52 o
  -5  -2   6        2.86        0.49      0.52 o
  -4  -2   6       16.04       10.80      0.80 o
  -3  -2   6       19.55       20.85      0.66 o
  -2  -2   6       22.75       24.71      0.68 o
  -1  -2   6       52.05       52.94      0.95 o
   0  -2   6      310.99      339.31      5.12 o
   1  -2   6      126.26      138.10      2.03 o
   2  -2   6       22.85       24.93      0.64 o
   3  -2   6       18.74       21.96      0.86 o
   4  -2   6       57.66       56.32      1.53 o
   5  -2   6       53.27       20.11      1.62 o
   6  -2   6        8.87        6.93      0.95 o
  -6  -1   6       33.43       37.30      1.45 o
  -5  -1   6       17.26       12.30      0.83 o
  -4  -1   6       45.12       39.44      1.22 o
  -3  -1   6       13.51       19.64      0.78 o
  -2  -1   6      149.48      152.03      2.26 o
  -1  -1   6        3.26        1.41      0.43 o
   0  -1   6       91.37       91.07      1.61 o
   1  -1   6      475.16      463.53      6.85 o
   2  -1   6       84.86       74.48      1.91 o
   3  -1   6      125.99      119.77      2.81 o
   4  -1   6       45.33       43.30      1.57 o
   5  -1   6       31.59       31.87      1.43 o
   6  -1   6        5.70        5.19      0.86 o
  -6   0   6        0.01        0.04      0.47 o
  -5   0   6        2.19        3.24      0.59 o
  -4   0   6       27.32       24.57      1.30 o
  -3   0   6       59.44       58.69      1.43 o
  -2   0   6        1.10        2.91      0.39 o
  -1   0   6      145.59      158.75      2.24 o
   0   0   6       77.88       89.98      1.38 o
   1   0   6        0.10        0.79      0.48 o
   2   0   6        1.08        0.33      0.27 o
   3   0   6      260.38      280.81      4.54 o
   4   0   6      345.94      352.50      5.71 o
   5   0   6       33.70       36.97      1.24 o
   6   0   6        2.83        3.17      0.76 o
  -5   1   6       28.19       29.06      1.22 o
  -4   1   6       56.97       57.04      1.58 o
  -3   1   6        3.45        3.93      0.49 o
  -2   1   6      171.33      161.47      2.70 o
  -1   1   6       37.82       36.12      0.75 o
   0   1   6      253.41      235.22      3.17 o
   1   1   6      258.59      247.93      3.79 o
   2   1   6       17.17       17.55      0.70 o
   3   1   6       59.33       56.34      1.06 o
   4   1   6       13.79       14.50      0.81 o
   5   1   6       59.66       62.46      1.66 o
   6   1   6      206.96      205.28      4.87 o
  -5   2   6        0.68       -0.19      0.41 o
  -4   2   6      291.49      289.98      5.03 o
  -3   2   6      713.50      703.71     13.02 o
  -2   2   6       20.13       18.41      0.77 o
  -1   2   6      237.28      247.12      3.92 o
   0   2   6       32.28       41.47      0.81 o
   1   2   6     1299.80     1386.89     17.10 o
   2   2   6      573.19      601.45      7.65 o
   3   2   6       60.85       60.02      1.12 o
   4   2   6        0.17        0.70      0.36 o
   5   2   6        5.46        5.08      0.57 o
   6   2   6        0.37        0.28      0.41 o
  -5   3   6        0.65        0.59      0.52 o
  -4   3   6       23.60       23.82      1.09 o
  -3   3   6       36.39       36.56      1.65 o
  -2   3   6       30.96       29.03      1.18 o
  -1   3   6        0.00       -0.01      0.23 o
   0   3   6       74.72       69.44      1.18 o
   1   3   6       49.57       53.00      1.93 o
   2   3   6       24.07       21.00      0.62 o
   3   3   6        0.09        0.00      0.23 o
   4   3   6       69.53       67.90      1.32 o
   5   3   6        4.96        5.11      0.57 o
   6   3   6       20.74       20.08      1.01 o
  -4   4   6        8.79        9.39      1.05 o
  -3   4   6       11.98       11.40      1.48 o
  -2   4   6        6.51        4.95      0.67 o
  -1   4   6       56.21       55.18      1.39 o
   0   4   6      129.80      130.63      3.05 o
   1   4   6       11.17       12.54      2.22 o
   2   4   6      135.29      133.57      2.57 o
   3   4   6       49.92       49.71      1.34 o
   4   4   6      109.53      106.82      2.76 o
   5   4   6       71.75       68.71      2.20 o
   6   4   6       57.29       59.02      2.20 o
  -3   5   6       26.17       26.84      1.48 o
  -2   5   6      104.99       99.54      2.91 o
  -1   5   6        0.03        0.10      0.66 o
   0   5   6      171.11      168.46      3.19 o
   1   5   6       23.40       22.57      0.94 o
   2   5   6      241.69      238.17      4.21 o
   3   5   6       58.59       59.63      1.77 o
   4   5   6       43.55       44.91      1.38 o
   5   5   6        0.28        0.92      0.52 o
   6   5   6       54.37       58.97      2.24 o
  -2   6   6        7.93        2.15      2.43 o
  -1   6   6       65.67       59.93      2.15 o
   0   6   6       39.35       39.70      1.32 o
   1   6   6        1.65        2.04      0.44 o
   2   6   6       16.58       14.81      0.91 o
   3   6   6       18.88       17.39      0.95 o
   4   6   6        0.01       -0.18      0.36 o
   5   6   6        8.10        7.34      0.90 o
  -1   7   6        8.87        9.58      1.09 o
   0   7   6       38.23       37.55      1.40 o
   1   7   6       24.19       21.29      1.10 o
   2   7   6        6.73        5.55      0.69 o
   3   7   6       28.16       28.62      1.27 o
   4   7   6        0.25        0.33      0.43 o
   1   8   6        7.04        7.08      0.82 o
   2   8   6        2.87        2.74      0.90 o
   3   8   6        0.36       -0.43      0.71 o
  -3  -7   7        4.87        5.61      0.86 o
  -2  -7   7        6.83        6.59      0.77 o
  -1  -7   7        9.18        9.32      0.83 o
   0  -7   7       18.99       20.49      1.13 o
   1  -7   7      159.27      164.90      4.34 o
  -4  -6   7        0.44       -0.19      0.44 o
  -3  -6   7        0.38        1.79      0.68 o
  -2  -6   7        1.40        0.20      0.48 o
  -1  -6   7        0.47        0.20      0.41 o
   0  -6   7       50.69       47.46      1.67 o
   1  -6   7       69.30       73.75      2.48 o
   2  -6   7        3.46        1.75      0.67 o
   3  -6   7       84.52       93.13      3.01 o
  -5  -5   7       49.23       58.12      2.24 o
  -4  -5   7       30.52       30.29      1.21 o
  -3  -5   7       86.38       76.15      1.92 o
  -2  -5   7       41.40       34.88      1.19 o
  -1  -5   7      353.23      286.98      4.93 o
   0  -5   7       92.79       84.69      1.97 o
   1  -5   7        1.93        1.38      0.44 o
   2  -5   7       16.08       17.11      1.29 o
   3  -5   7       41.76       39.22      1.81 o
   4  -5   7       12.42       13.36      1.75 o
  -5  -4   7        1.13        1.61      1.01 o
  -4  -4   7        4.05        2.62      0.61 o
  -3  -4   7        0.01        0.17      0.39 o
  -2  -4   7        4.85        3.61      0.53 o
  -1  -4   7        0.97        1.26      0.39 o
   0  -4   7       23.94       20.02      1.09 o
   1  -4   7        0.51        0.59      0.36 o
   2  -4   7        1.60        0.55      0.41 o
   3  -4   7        0.65        1.33      0.44 o
   4  -4   7       13.12       11.59      0.93 o
  -6  -3   7       11.14       13.35      1.29 o
  -5  -3   7       56.91       58.24      2.15 o
  -4  -3   7       53.88       53.06      1.86 o
  -3  -3   7       24.71       19.30      0.86 o
  -2  -3   7       27.18       25.92      0.94 o
  -1  -3   7        0.53        1.21      0.31 o
   0  -3   7        1.99        2.08      0.22 o
   1  -3   7       10.82       12.90      0.59 o
   2  -3   7       65.94       63.66      1.55 o
   3  -3   7      104.03       99.90      2.23 o
   4  -3   7       19.39       19.58      1.01 o
   5  -3   7        4.87        4.85      0.81 o
  -6  -2   7        1.10        0.64      0.61 o
  -5  -2   7        0.00       -0.25      0.47 o
  -4  -2   7       15.78       13.32      1.05 o
  -3  -2   7       48.64       45.99      1.02 o
  -2  -2   7       90.93       94.02      1.56 o
  -1  -2   7      194.15      194.57      2.76 o
   0  -2   7      233.56      246.17      3.82 o
   1  -2   7       59.37       66.18      1.20 o
   2  -2   7       80.40       89.39      1.87 o
   3  -2   7       93.08       95.55      2.65 o
   4  -2   7        0.46        0.35      0.41 o
   5  -2   7        2.36        1.46      0.49 o
  -6  -1   7       10.18       11.40      1.21 o
  -5  -1   7      137.35      114.30      3.38 o
  -4  -1   7      545.00      466.48      7.40 o
  -3  -1   7       61.31       47.39      1.30 o
  -2  -1   7      320.50      311.65      4.86 o
  -1  -1   7      204.62      187.52      4.75 o
   0  -1   7      477.54      486.77      6.24 o
   1  -1   7       74.21       67.86      1.15 o
   2  -1   7      188.19      184.80      3.14 o
   3  -1   7       18.65       18.82      0.97 o
   4  -1   7        4.45        4.18      0.81 o
   5  -1   7        9.88        8.15      1.60 o
   6  -1   7        0.49       -0.40      0.74 o
  -5   0   7        0.05        0.48      0.43 o
  -4   0   7      128.86      120.75      3.04 o
  -3   0   7       42.38       42.35      1.22 o
  -2   0   7      107.71      120.77      1.89 o
  -1   0   7      184.82      188.70      2.67 o
   0   0   7        0.47        0.34      0.20 o
   1   0   7      141.24      133.92      3.50 o
   2   0   7      238.33      238.87      3.90 o
   3   0   7        4.40        4.44      0.47 o
   4   0   7      164.93      153.25      2.93 o
   5   0   7       36.37       35.66      1.48 o
   6   0   7        1.85        2.81      0.71 o
  -5   1   7       18.31       21.12      1.14 o
  -4   1   7        1.87        2.82      0.61 o
  -3   1   7        3.11        3.67      0.49 o
  -2   1   7       28.59       31.04      0.73 o
  -1   1   7      110.55      109.25      1.70 o
   0   1   7        0.03        0.13      0.18 o
   1   1   7      360.27      394.28      5.14 o
   2   1   7       29.64       31.88      0.73 o
   3   1   7       77.34       79.43      1.71 o
   4   1   7        2.14        2.89      0.44 o
   5   1   7       33.33       36.89      1.24 o
   6   1   7        6.90        7.18      0.86 o
  -5   2   7       23.85       27.74      1.24 o
  -4   2   7       20.02       17.51      0.99 o
  -3   2   7      386.30      387.28      6.28 o
  -2   2   7      207.71      218.82      3.76 o
  -1   2   7      129.99      136.71      2.08 o
   0   2   7       93.30       89.20      1.44 o
   1   2   7     2536.56     2581.22     31.57 o
   2   2   7     3755.97     3882.76     47.28 o
   4   2   7      356.98      359.67      5.76 o
   5   2   7       25.89       25.55      1.15 o
   6   2   7      328.54      338.11      5.81 o
  -4   3   7        0.00       -0.58      0.39 o
  -3   3   7       88.26       88.85      2.07 o
  -2   3   7      284.39      283.82      4.71 o
  -1   3   7      177.62      174.58      2.60 o
   0   3   7       53.48       56.60      1.23 o
   1   3   7      394.33      379.13      7.35 o
   2   3   7       40.18       37.65      1.09 o
   3   3   7        0.52        0.95      0.27 o
   4   3   7        8.25        8.40      0.75 o
   5   3   7        0.04        0.04      0.23 o
   6   3   7        0.04       -0.29      0.52 o
  -4   4   7       41.79       44.55      1.96 o
  -2   4   7       23.74       22.65      1.29 o
  -1   4   7       32.05       34.69      1.07 o
   0   4   7       56.76       62.06      1.52 o
   1   4   7       68.67       70.20      2.05 o
   2   4   7        0.04        0.27      0.33 o
   3   4   7       11.65       11.89      0.95 o
   4   4   7        2.00        1.85      0.69 o
   5   4   7        0.04       -0.13      0.48 o
   6   4   7       30.47       29.44      1.53 o
  -3   5   7        0.01       -0.05      0.54 o
  -2   5   7        6.03        4.51      0.76 o
  -1   5   7        0.35       -0.19      0.94 o
   0   5   7       11.43        8.27      1.49 o
   1   5   7        1.04        0.99      0.39 o
   2   5   7        3.65        3.55      0.52 o
   3   5   7      135.17      130.86      3.07 o
   4   5   7       21.82       23.40      1.04 o
   5   5   7       55.05       56.58      2.23 o
   6   5   7        5.21        6.06      0.90 o
  -2   6   7       35.87       30.31      5.53 o
  -1   6   7        3.39        2.65      0.67 o
   0   6   7        8.96        9.48      0.77 o
   1   6   7       32.62       31.91      1.41 o
   2   6   7        9.87       10.79      0.83 o
   3   6   7       40.16       34.89      1.30 o
   4   6   7      112.35      103.97      2.44 o
   5   6   7       20.41       23.08      1.89 o
  -1   7   7       14.53       13.89      1.29 o
   0   7   7        1.96        1.35      0.52 o
   1   7   7       53.50       55.97      1.76 o
   2   7   7       77.56       78.19      2.07 o
   3   7   7       44.62       43.04      1.50 o
   4   7   7       14.97       14.09      1.19 o
  -3  -7   8       10.80       12.38      0.99 o
  -2  -7   8       27.72       22.46      2.37 o
  -1  -7   8        1.17       -0.49      0.84 o
   0  -7   8        2.76        2.62      0.75 o
   1  -7   8        9.52       13.01      1.29 o
  -4  -6   8       41.59       43.04      2.23 o
  -3  -6   8       22.97       23.76      1.12 o
  -2  -6   8        2.45        2.43      0.55 o
  -1  -6   8       30.30       27.01      1.14 o
   0  -6   8       55.89       56.95      1.68 o
   1  -6   8        0.30        2.31      0.94 o
   2  -6   8       38.60       37.82      1.81 o
  -5  -5   8       17.59       20.21      1.52 o
  -4  -5   8       12.88       12.54      1.19 o
  -3  -5   8        0.32        1.37      0.41 o
  -2  -5   8        0.21        1.41      0.44 o
  -1  -5   8       17.26        9.06      0.72 o
   0  -5   8      103.92       82.28      1.97 o
   1  -5   8       27.41       23.72      1.34 o
   2  -5   8       44.25       42.20      3.91 o
   3  -5   8        7.59        7.22      1.42 o
  -5  -4   8        8.80       13.55      2.63 o
  -4  -4   8       56.04       57.97      2.09 o
  -3  -4   8       71.10       66.05      1.71 o
  -2  -4   8       42.77       36.97      1.22 o
  -1  -4   8       59.54       57.95      1.53 o
   0  -4   8      234.51      235.39      4.10 o
   1  -4   8        6.95        7.72      0.64 o
   2  -4   8        4.89        4.39      0.76 o
   3  -4   8        1.96        2.31      0.52 o
   4  -4   8        0.75        0.76      0.45 o
  -5  -3   8       12.22        8.22      1.00 o
  -4  -3   8        2.13        1.42      0.57 o
  -3  -3   8      892.77      823.49     12.31 o
  -2  -3   8     1128.90     1109.91     18.39 o
  -1  -3   8        0.02        0.27      0.38 o
   0  -3   8      109.57      105.18      2.12 o
   1  -3   8        5.32        4.26      0.47 o
   2  -3   8       51.11       49.93      1.34 o
   3  -3   8       11.27       12.82      0.87 o
   4  -3   8        0.05        0.35      0.41 o
   5  -3   8       22.44       21.74      1.75 o
  -5  -2   8        3.04        2.56      0.67 o
  -4  -2   8        1.02        0.88      0.48 o
  -3  -2   8       14.35       14.85      1.05 o
  -2  -2   8        1.91        3.38      0.41 o
  -1  -2   8      151.81      156.94      2.35 o
   0  -2   8       37.92       40.62      0.88 o
   1  -2   8       31.74       34.66      1.04 o
   2  -2   8        5.23        6.25      0.52 o
   3  -2   8       16.55       17.28      1.05 o
   4  -2   8       90.06       84.62      3.09 o
   5  -2   8      136.70      133.68      2.91 o
  -5  -1   8        0.02       -0.13      0.48 o
  -4  -1   8        3.07        4.09      0.53 o
  -3  -1   8        5.45        6.08      0.74 o
  -2  -1   8        1.13        1.02      0.26 o
  -1  -1   8       10.18       10.48      0.80 o
   0  -1   8       56.58       64.21      1.16 o
   1  -1   8      868.60      881.96     11.08 o
   2  -1   8       77.81       75.73      1.66 o
   3  -1   8      188.92      193.79      3.45 o
   4  -1   8       18.20       20.44      0.94 o
   5  -1   8      226.06      207.94     19.03 o
  -5   0   8        1.56        0.90      0.39 o
  -4   0   8       13.18       15.21      1.52 o
  -3   0   8       96.62      100.73      2.15 o
  -2   0   8       55.02       53.15      1.10 o
  -1   0   8      476.52      486.75      6.33 o
   0   0   8       30.64       31.56      0.74 o
   1   0   8      388.44      377.64      5.69 o
   2   0   8       79.80       87.95      1.44 o
   3   0   8      462.71      479.96      8.20 o
   4   0   8       18.81       21.66      0.94 o
   5   0   8       58.23       59.22      1.66 o
   6   0   8       20.90       20.00      1.13 o
  -5   1   8       68.84       79.27      2.47 o
  -4   1   8       41.71       41.43      1.38 o
  -3   1   8        5.69        4.70      0.55 o
  -2   1   8       54.96       64.21      1.53 o
  -1   1   8      380.99      406.28      5.38 o
   0   1   8      202.69      211.91      2.97 o
   1   1   8        4.13        4.53      0.34 o
   2   1   8       12.77       13.86      0.53 o
   3   1   8       45.84       49.91      1.27 o
   4   1   8       25.40       24.32      0.99 o
   5   1   8       50.43       52.67      1.55 o
   6   1   8        2.81        2.68      0.57 o
  -5   2   8        1.11        0.52      0.61 o
  -4   2   8        2.95        2.94      0.67 o
  -3   2   8        3.21        3.25      0.52 o
  -2   2   8       24.92       25.66      0.95 o
  -1   2   8        5.42        4.40      0.38 o
   0   2   8        0.62        0.65      0.22 o
   1   2   8      117.10      119.62      1.88 o
   2   2   8       62.81       65.41      1.21 o
   3   2   8       16.27       18.37      0.64 o
   4   2   8       13.35       13.43      0.73 o
   5   2   8        7.36        7.25      0.69 o
   6   2   8      164.88      165.77      3.37 o
  -4   3   8        0.52       -0.02      0.44 o
  -3   3   8        1.42        1.48      0.57 o
  -2   3   8        6.76        6.80      0.61 o
  -1   3   8       39.75       42.60      0.97 o
   0   3   8       10.83       11.16      0.69 o
   1   3   8      180.50      190.78      3.38 o
   2   3   8       43.71       44.97      1.24 o
   3   3   8        1.59        1.72      0.60 o
   4   3   8       20.11       20.79      1.15 o
   5   3   8        9.99       11.82      1.05 o
   6   3   8        0.23        0.29      0.52 o
  -4   4   8       38.88       43.98      2.63 o
  -3   4   8       25.46       27.71      3.24 o
  -2   4   8        0.40        0.40      0.74 o
  -1   4   8       41.15       41.09      2.23 o
   0   4   8      178.99      184.52      4.25 o
   1   4   8        2.38        3.89      0.61 o
   2   4   8       40.62       41.25      1.53 o
   3   4   8        3.20        3.48      0.57 o
   4   4   8       96.78       98.11      4.12 o
   5   4   8       91.53       89.69      5.20 o
   6   4   8       26.54       26.77      2.29 o
  -3   5   8        9.36        9.15      1.96 o
  -2   5   8      213.50      205.92      7.63 o
  -1   5   8       47.20       42.03      1.76 o
   0   5   8       99.58       96.86      2.24 o
   1   5   8       32.47       31.59      1.48 o
   2   5   8       40.29       38.71      1.27 o
   3   5   8        3.25        3.17      0.55 o
   4   5   8        0.62        0.87      0.41 o
   5   5   8        4.55        5.06      1.15 o
  -2   6   8       44.76       43.75      2.43 o
  -1   6   8        0.01        0.00      0.40 o
   0   6   8        0.10        0.72      0.45 o
   1   6   8       14.21       12.84      0.88 o
   2   6   8        1.09        0.94      0.64 o
   3   6   8        0.65        0.17      0.41 o
   4   6   8       30.13       31.24      1.27 o
   5   6   8        2.99        4.84      1.35 o
   0   7   8        7.41        6.43      0.97 o
   1   7   8       20.86       22.95      1.18 o
   2   7   8       35.71       36.34      1.45 o
   3   7   8       11.43       11.65      0.96 o
   4   7   8       15.79       14.88      1.06 o
  -2  -7   9        1.24        0.45      0.45 o
  -1  -7   9       17.99       15.42      1.15 o
   0  -7   9       51.55       56.40      2.34 o
  -4  -6   9       36.94       34.00      2.02 o
  -3  -6   9      252.85      277.43      5.09 o
  -2  -6   9        8.25       13.47      0.96 o
  -1  -6   9       73.83       76.16      2.05 o
   0  -6   9        9.54       11.06      1.09 o
   1  -6   9      129.07      153.51      4.10 o
   2  -6   9       12.13       13.42      2.16 o
  -4  -5   9        0.87        1.01      0.67 o
  -3  -5   9       23.03       24.97      1.12 o
  -2  -5   9        1.55        1.53      0.47 o
  -1  -5   9       17.80       15.63      1.15 o
   0  -5   9       90.76       84.90      2.02 o
   1  -5   9       55.37       55.28      2.10 o
   2  -5   9       14.25       11.27      1.15 o
   3  -5   9       73.15       78.39      7.09 o
  -5  -4   9       11.80       15.47      4.18 o
  -4  -4   9        0.43       -0.09      0.52 o
  -3  -4   9        6.77        6.23      0.67 o
  -2  -4   9       34.27       27.58      1.09 o
  -1  -4   9       45.71       40.32      1.27 o
   0  -4   9      262.50      244.86      4.28 o
   1  -4   9       24.52       21.36      1.24 o
   2  -4   9       12.77       11.41      1.82 o
   3  -4   9       23.20       25.72      1.43 o
   4  -4   9       42.68       43.82      1.55 o
  -5  -3   9        0.63       -0.13      0.74 o
  -4  -3   9       21.09       20.63      1.38 o
  -3  -3   9       43.01       42.03      1.32 o
  -2  -3   9      654.03      633.88      9.66 o
  -1  -3   9      209.85      202.90      3.61 o
   0  -3   9      363.61      357.11      6.92 o
   1  -3   9       57.14       59.42      1.47 o
   2  -3   9     1076.12     1053.42     15.61 o
   3  -3   9     1067.55     1052.08     16.88 o
   4  -3   9        6.87        7.02      0.72 o
   5  -3   9       21.39       23.54      1.21 o
  -5  -2   9        7.05        8.35      1.00 o
  -4  -2   9       27.11       30.01      1.48 o
  -3  -2   9       26.83       24.09      1.55 o
  -2  -2   9       19.65       19.36      0.94 o
  -1  -2   9      305.61      285.03      3.94 o
   0  -2   9      181.69      174.97      2.61 o
   1  -2   9        1.41        1.76      0.31 o
   2  -2   9        0.82        0.67      0.37 o
   3  -2   9        0.41        0.46      0.37 o
   4  -2   9       10.71        9.82      0.91 o
   5  -2   9        0.00       -0.36      0.56 o
  -5  -1   9        7.56        7.01      1.55 o
  -4  -1   9        0.04        0.22      0.42 o
  -3  -1   9        6.35        4.85      0.52 o
  -2  -1   9      104.29      103.30      1.78 o
  -1  -1   9        8.00        7.02      0.43 o
   0  -1   9       67.83       66.52      1.23 o
   1  -1   9        0.92        3.13      0.30 o
   2  -1   9       10.99       14.50      2.09 o
   3  -1   9       14.91       16.17      0.83 o
   4  -1   9        3.51        3.82      0.55 o
   5  -1   9       22.20       21.32      1.09 o
  -5   0   9        0.75        0.40      0.67 o
  -4   0   9        0.00       -0.38      0.36 o
  -3   0   9       65.67       64.46      1.66 o
  -2   0   9       34.69       35.29      0.88 o
  -1   0   9        9.15        9.84      0.50 o
   0   0   9        0.58        1.08      0.27 o
   1   0   9        3.97        4.50      0.33 o
   2   0   9      202.79      194.47      3.37 o
   3   0   9        5.45        5.21      0.52 o
   4   0   9      111.52      108.34      2.34 o
   5   0   9        0.06       -0.13      0.39 o
   6   0   9       64.36       65.64      1.95 o
  -5   1   9       11.49       12.57      1.15 o
  -4   1   9       25.57       24.98      1.09 o
  -3   1   9       13.36       11.94      0.80 o
  -2   1   9       42.56       47.65      1.94 o
  -1   1   9       68.01       78.09      1.41 o
   0   1   9       20.69       26.83      0.76 o
   1   1   9       35.44       38.61      0.87 o
   2   1   9        0.55        0.51      0.25 o
   3   1   9        0.68        1.48      0.39 o
   4   1   9      119.73      116.49      2.44 o
   5   1   9      162.62      163.26      3.24 o
   6   1   9       33.87       40.94      1.51 o
  -4   2   9       16.96       18.06      1.06 o
  -3   2   9        9.83        8.21      0.72 o
  -2   2   9       33.63       35.53      1.16 o
  -1   2   9       53.68       55.60      1.73 o
   0   2   9       43.72       41.33      1.40 o
   1   2   9       13.45       11.58      0.78 o
   2   2   9        6.92        7.19      0.43 o
   3   2   9       14.79       17.18      0.79 o
   4   2   9       18.24       17.60      0.85 o
   5   2   9        2.04        2.64      0.52 o
   6   2   9       23.01       21.11      1.13 o
  -4   3   9        1.17        1.58      0.74 o
  -3   3   9      460.43      454.41     19.24 o
  -2   3   9      313.73      324.87      6.87 o
  -1   3   9       28.33       28.42      0.99 o
   0   3   9       41.99       40.21      1.19 o
   1   3   9       69.28       72.81      1.66 o
   2   3   9       10.00       11.35      0.84 o
   3   3   9        3.30        3.70      0.55 o
   4   3   9       19.11       22.34      1.24 o
   5   3   9       16.24       18.89      1.62 o
   6   3   9        4.07        5.08      0.84 o
  -3   4   9       22.15       22.18      1.48 o
  -2   4   9       12.34       13.55      1.19 o
  -1   4   9       70.20       67.20      2.24 o
   0   4   9       11.93       11.04      0.72 o
   1   4   9      152.37      152.48      2.96 o
   2   4   9       90.65       89.23      2.93 o
   3   4   9        9.93       10.85      0.91 o
   4   4   9        0.48        0.76      0.61 o
   6   4   9       19.96       22.75      1.62 o
  -2   5   9        2.60        2.96      0.88 o
  -1   5   9       11.66       13.32      1.75 o
   0   5   9       25.76       25.85      1.69 o
   1   5   9       49.61       50.53      1.86 o
   2   5   9        7.21       10.93      1.48 o
   3   5   9       18.90       20.00      1.37 o
   4   5   9        0.66        1.03      0.52 o
   5   5   9       21.64       20.43      1.43 o
  -1   6   9      175.43      177.18      4.58 o
   0   6   9        2.43        0.49      0.81 o
   1   6   9      138.55      142.68      3.04 o
   2   6   9        1.91        2.09      0.72 o
   3   6   9      134.24      128.60      3.98 o
   4   6   9       11.37       11.41      0.88 o
   5   6   9        4.20        5.34      0.90 o
   0   7   9       92.04       87.39      2.91 o
   1   7   9        9.43        9.84      1.12 o
   2   7   9        3.82        3.50      0.63 o
   3   7   9        0.02       -0.26      0.45 o
  -3  -6  10       37.89       42.26      1.55 o
  -2  -6  10       30.11       33.16      1.35 o
  -1  -6  10        2.22        1.11      0.68 o
   0  -6  10        8.80       10.06      1.15 o
   1  -6  10       46.54       56.23      2.29 o
   2  -6  10      211.11      242.53     11.74 o
  -4  -5  10       16.38       14.97      1.35 o
  -3  -5  10        8.71        7.34      0.77 o
  -2  -5  10       36.77       37.09      1.35 o
  -1  -5  10       30.21       25.05      1.19 o
   0  -5  10       17.82       16.52      1.29 o
   1  -5  10      105.59      108.86      3.20 o
   2  -5  10       89.18       97.85      3.05 o
   3  -5  10       19.06       21.73      1.62 o
  -4  -4  10       53.15       57.68      2.24 o
  -3  -4  10        7.64        7.39      0.72 o
  -2  -4  10       59.88       54.97      2.03 o
  -1  -4  10       25.68       21.34      1.02 o
   0  -4  10      131.78      119.68      2.51 o
   1  -4  10        0.21       -0.07      0.48 o
   2  -4  10        7.46        7.06      1.69 o
   3  -4  10       33.48       31.05      1.62 o
   4  -4  10        9.67        9.64      1.55 o
  -5  -3  10       38.91       38.86      1.90 o
  -4  -3  10        8.28        8.76      1.00 o
  -3  -3  10       11.76       12.53      1.09 o
  -2  -3  10        0.87        0.45      0.39 o
  -1  -3  10       24.43       20.95      0.91 o
   0  -3  10       44.86       40.51      3.72 o
   1  -3  10      102.40      100.35      2.77 o
   2  -3  10       25.13       26.34      1.34 o
   3  -3  10       27.47       30.03      1.19 o
   4  -3  10        7.87        9.94      0.83 o
  -5  -2  10        3.59        3.45      0.76 o
  -4  -2  10        0.10        0.25      0.52 o
  -3  -2  10       95.37       90.55      3.10 o
  -2  -2  10      417.57      411.02      6.55 o
  -1  -2  10       69.24       59.40      5.00 o
   0  -2  10       19.62       20.90      0.79 o
   1  -2  10       13.71       14.17      0.87 o
   2  -2  10       87.61       88.64      2.42 o
   3  -2  10       34.46       37.79      1.52 o
   4  -2  10        3.17        2.32      1.04 o
   5  -2  10        2.77        3.10      0.62 o
  -5  -1  10       14.57       13.49      2.02 o
  -4  -1  10       10.74        5.56      2.36 o
  -3  -1  10       57.02       53.22      1.63 o
  -2  -1  10        3.89        4.25      0.38 o
  -1  -1  10       34.78       32.51      0.86 o
   0  -1  10      390.10      386.47      5.20 o
   1  -1  10      326.25      331.67      5.16 o
   2  -1  10       31.02       35.13      1.17 o
   3  -1  10       10.92       12.46      0.79 o
   4  -1  10        9.36        8.76      0.92 o
   5  -1  10        2.60        3.32      0.71 o
  -5   0  10       21.98       26.93      1.53 o
  -4   0  10      187.09      168.80      5.49 o
  -3   0  10      497.94      460.06      7.35 o
  -2   0  10        0.00       -0.30      0.36 o
  -1   0  10      443.38      433.03      5.80 o
   0   0  10        5.55        3.99      0.37 o
   1   0  10      229.49      224.23      3.23 o
   2   0  10        1.49        1.39      0.39 o
   3   0  10       37.58       37.63      1.19 o
   4   0  10        0.92        0.99      0.39 o
   5   0  10        5.97        7.09      1.00 o
  -4   1  10       44.90       41.44      1.48 o
  -3   1  10       20.20       19.54      0.99 o
  -2   1  10       62.82       66.51      2.30 o
  -1   1  10       33.51       33.45      0.87 o
   0   1  10       15.70       16.14      0.60 o
   1   1  10        1.94        2.57      0.32 o
   2   1  10       21.68       21.64      0.88 o
   3   1  10      100.09      101.29      2.15 o
   4   1  10       18.12       19.76      0.93 o
   5   1  10       10.42       10.92      0.83 o
   6   1  10       11.17       11.03      1.07 o
  -4   2  10        2.51        2.26      0.59 o
  -3   2  10       34.38       36.24      1.30 o
  -2   2  10        0.91        1.42      0.41 o
  -1   2  10        0.59        0.48      0.26 o
   0   2  10      112.20      111.57      1.86 o
   1   2  10       19.41       19.72      0.68 o
   2   2  10       81.91       85.23      1.72 o
   3   2  10       18.61       17.36      0.81 o
   4   2  10       11.10       10.99      0.78 o
   5   2  10        2.43        3.26      0.67 o
   6   2  10       49.58       53.53      2.20 o
  -4   3  10        1.24        1.59      0.71 o
  -3   3  10       69.40       65.49      2.97 o
  -2   3  10      361.20      364.82      7.63 o
  -1   3  10       93.72       91.70      2.62 o
   0   3  10       91.84       95.12      2.05 o
   1   3  10       10.43       14.38      1.00 o
   2   3  10     1573.81     1557.72     22.70 o
   3   3  10      967.57      973.15     18.04 o
   4   3  10        6.14        6.75      0.86 o
   5   3  10       73.29       76.72      2.58 o
   6   3  10       15.09       16.46      1.69 o
  -3   4  10        0.80        1.30      0.71 o
  -2   4  10        5.18        5.16      1.21 o
  -1   4  10      123.39      125.75      3.39 o
   0   4  10       85.90       83.18      1.97 o
   1   4  10       68.64       66.45      1.69 o
   2   4  10      163.83      166.60      3.53 o
   3   4  10        8.04        9.03      0.75 o
   4   4  10        0.70       -0.30      0.47 o
   5   4  10        0.54        0.44      0.52 o
  -2   5  10        2.28        2.47      0.71 o
  -1   5  10       13.83       16.67      1.34 o
   0   5  10        0.16        0.10      0.41 o
   1   5  10        0.01        0.10      0.41 o
   2   5  10       24.20       24.89      1.09 o
   3   5  10       13.60       14.26      1.89 o
   4   5  10        0.45        0.54      0.67 o
   5   5  10       14.73       14.21      1.96 o
  -1   6  10        9.09        8.96      1.09 o
   0   6  10        0.27       -0.35      0.55 o
   1   6  10        5.22        5.12      1.01 o
   2   6  10        0.32        0.01      0.45 o
   3   6  10       24.10       18.59      1.20 o
   4   6  10       43.38       42.00      1.91 o
   1   7  10       17.97       15.79      1.42 o
   2   7  10       26.00       26.64      1.61 o
  -2  -6  11       13.61       13.44      1.04 o
  -1  -6  11       60.49       57.40      2.15 o
   0  -6  11        0.26        0.21      0.65 o
   1  -6  11       14.20       12.07      1.29 o
  -3  -5  11        9.45        9.93      0.88 o
  -2  -5  11       12.03       16.79      1.06 o
  -1  -5  11        0.01        0.14      0.41 o
   0  -5  11        2.25        1.43      0.61 o
   1  -5  11       25.90       29.32      1.62 o
   2  -5  11        0.29        0.05      0.61 o
  -4  -4  11       20.47       23.29      1.62 o
  -3  -4  11       11.57       13.88      1.19 o
  -2  -4  11        1.22        2.07      0.47 o
  -1  -4  11       40.81       35.55      1.27 o
   0  -4  11      104.24       86.91      2.62 o
   1  -4  11      131.49      121.80      3.39 o
   2  -4  11       14.39       14.16      1.23 o
   3  -4  11       15.55       12.38      1.24 o
  -4  -3  11       39.95       42.85      1.90 o
  -3  -3  11       25.50       25.25      1.43 o
  -2  -3  11       37.33       33.06      1.16 o
  -1  -3  11       16.28       16.65      0.91 o
   0  -3  11      113.31      106.37      2.31 o
   1  -3  11      148.44      144.12      3.62 o
   2  -3  11        3.99        4.52      0.76 o
   3  -3  11        0.00        0.28      0.37 o
   4  -3  11        4.90        4.36      0.64 o
  -4  -2  11       95.18       93.79      2.86 o
  -3  -2  11       26.64       22.27      1.62 o
  -2  -2  11      692.54      670.52     12.55 o
  -1  -2  11      144.80      142.96      3.34 o
   0  -2  11       32.45       29.02      2.26 o
   1  -2  11        1.78        1.82      0.43 o
   2  -2  11       14.48       13.64      0.99 o
   3  -2  11       26.01       23.44      1.70 o
   5  -2  11        4.93        5.99      0.90 o
  -4  -1  11        1.81        1.08      0.57 o
  -3  -1  11        4.13        4.88      1.01 o
  -2  -1  11       54.16       54.56      1.48 o
  -1  -1  11        0.20        0.01      0.25 o
   0  -1  11      106.63      103.79      1.80 o
   1  -1  11        1.52        0.96      0.54 o
   2  -1  11       49.10       46.52      1.32 o
   3  -1  11        4.83        4.64      0.55 o
   4  -1  11        3.26        2.92      0.57 o
   5  -1  11       36.70       35.19      1.75 o
  -4   0  11       26.98       26.12      1.16 o
  -3   0  11        4.83        3.95      0.57 o
  -2   0  11        0.31        0.38      0.36 o
  -1   0  11        0.23        0.20      0.27 o
   0   0  11        8.73        9.02      0.64 o
   1   0  11       70.63       73.97      1.43 o
   2   0  11      142.91      141.11      2.73 o
   3   0  11        5.33        6.15      0.59 o
   4   0  11       47.25       49.90      1.53 o
   5   0  11       12.77       12.29      0.92 o
  -4   1  11        7.82        9.19      0.88 o
  -3   1  11      100.48       99.63      2.31 o
  -2   1  11      151.72      148.68      2.88 o
  -1   1  11      124.24      125.85      2.09 o
   0   1  11      324.78      331.15      4.60 o
   1   1  11       35.41       32.89      0.87 o
   2   1  11      104.91       99.95      2.10 o
   3   1  11       42.54       41.75      1.27 o
   4   1  11      139.50      134.97      2.80 o
   5   1  11       10.59       10.52      0.83 o
  -4   2  11       78.82       85.94      2.28 o
  -3   2  11      100.06      101.35      2.41 o
  -2   2  11        0.06        0.66      0.41 o
  -1   2  11        4.14        2.49      0.44 o
   0   2  11       60.49       61.18      1.71 o
   1   2  11       93.78       94.99      2.05 o
   2   2  11       26.47       28.42      2.16 o
   3   2  11        6.76        7.86      1.42 o
   4   2  11        3.82        3.01      0.67 o
   5   2  11       36.78       35.17      1.72 o
  -3   3  11       10.79       11.19      1.15 o
  -2   3  11       41.89       41.52      1.81 o
  -1   3  11        0.52        0.80      0.88 o
   0   3  11        8.07        8.00      0.67 o
   1   3  11        1.54        1.21      0.39 o
   2   3  11       16.09       19.04      0.91 o
   3   3  11       75.55       77.37      2.48 o
   4   3  11        6.45        7.35      0.90 o
   5   3  11        2.96        4.40      1.89 o
  -2   4  11       74.73       76.43      2.67 o
  -1   4  11       14.06       14.57      1.19 o
   0   4  11       12.91       12.75      0.83 o
   1   4  11        0.02       -0.04      0.37 o
   2   4  11       10.25       11.42      0.80 o
   3   4  11        1.44        0.82      0.61 o
   4   4  11        0.25        0.75      0.67 o
   5   4  11        1.79        1.48      0.67 o
  -2   5  11       21.33       25.43      1.65 o
  -1   5  11        0.57        1.11      0.61 o
   0   5  11       87.78       90.66      2.81 o
   1   5  11      104.60      107.98      2.49 o
   2   5  11        2.24        5.36      0.61 o
   3   5  11       33.64       31.66      1.24 o
   4   5  11        2.28        2.22      0.65 o
   0   6  11        9.22        8.15      1.09 o
   1   6  11       14.35       13.77      0.99 o
   2   6  11        0.16        0.09      0.41 o
   3   6  11        9.84       10.28      1.09 o
   4   6  11       12.60       11.94      1.19 o
  -1  -6  12        2.24        3.37      0.81 o
  -3  -5  12       90.81       91.51      3.01 o
  -2  -5  12      201.90      218.63      4.23 o
  -1  -5  12       16.36       15.47      1.04 o
   0  -5  12       88.44       89.11      2.91 o
   1  -5  12        5.17        7.84      1.05 o
   2  -5  12       39.61       44.06      2.05 o
  -3  -4  12       46.24       46.24      2.36 o
  -2  -4  12        2.98        2.56      0.57 o
  -1  -4  12       15.62       16.77      1.01 o
   0  -4  12        5.84        5.13      1.08 o
   1  -4  12       13.53       14.14      1.24 o
   2  -4  12       20.19       23.97      1.62 o
   3  -4  12        0.38       -0.07      0.57 o
  -4  -3  12        2.82        2.70      0.76 o
  -3  -3  12       19.51       21.78      1.48 o
  -2  -3  12        0.85        0.58      0.42 o
  -1  -3  12       20.81       20.22      0.96 o
   0  -3  12       26.08       23.96      1.34 o
   1  -3  12       73.27       71.32      2.34 o
   2  -3  12        1.12        0.44      1.08 o
   3  -3  12        3.43        2.36      0.71 o
   4  -3  12        9.75       11.17      1.24 o
  -4  -2  12        1.85        2.32      0.71 o
  -3  -2  12        0.01        0.24      0.45 o
  -2  -2  12      276.33      273.24      5.82 o
  -1  -2  12      839.65      813.03     12.18 o
   0  -2  12       19.64       20.22      1.04 o
   1  -2  12      335.89      339.62      7.01 o
   2  -2  12        0.54       -0.08      0.35 o
   3  -2  12      643.34      630.96      9.97 o
   4  -2  12      321.56      318.82      7.01 o
  -4  -1  12        1.58        1.12      0.67 o
  -3  -1  12        6.97        6.80      0.90 o
  -2  -1  12       51.87       49.72      2.23 o
  -1  -1  12        6.80        7.42      0.52 o
   0  -1  12       80.01       78.58      1.53 o
   1  -1  12       54.93       51.40      1.40 o
   2  -1  12        1.86        1.09      0.36 o
   3  -1  12       23.26       24.50      1.06 o
   4  -1  12        8.25        9.12      0.80 o
   5  -1  12        9.15       11.24      0.96 o
  -4   0  12       24.44       22.19      1.57 o
  -3   0  12        0.14       -0.40      0.39 o
  -2   0  12        1.69        1.83      0.44 o
  -1   0  12       36.80       36.46      1.09 o
   0   0  12        0.30        0.55      0.31 o
   1   0  12       71.99       69.86      1.69 o
   2   0  12       74.16       71.02      1.74 o
   3   0  12        6.19        7.33      0.69 o
   4   0  12        3.32        3.78      0.73 o
   5   0  12        3.93        4.05      0.65 o
  -4   1  12        3.39        4.01      0.75 o
  -3   1  12       11.85       10.74      1.29 o
  -2   1  12       70.49       70.16      1.79 o
  -1   1  12       12.57       12.29      0.64 o
   0   1  12        1.82        1.09      0.30 o
   1   1  12        1.29        1.52      0.34 o
   2   1  12       17.76       20.79      1.09 o
   3   1  12        3.98        2.93      0.58 o
   4   1  12       33.85       36.05      1.27 o
   5   1  12       10.56       10.48      0.94 o
  -3   2  12       25.86       26.88      1.53 o
  -2   2  12        2.18        2.72      0.67 o
  -1   2  12      137.65      141.98      3.63 o
   0   2  12       83.90       93.83      2.10 o
   1   2  12        7.56       10.23      1.36 o
   2   2  12        0.00       -0.20      0.38 o
   3   2  12        0.10       -0.10      0.42 o
   4   2  12       11.93       12.00      1.09 o
   5   2  12       32.53       30.65      1.62 o
  -3   3  12        0.06       -0.34      0.57 o
  -2   3  12       76.89       83.07      2.72 o
  -1   3  12       35.99       38.98      1.67 o
   0   3  12        5.35        4.60      0.70 o
   1   3  12        5.81        6.67      0.62 o
   2   3  12       17.18       19.34      1.42 o
   3   3  12       15.32       16.03      1.24 o
   4   3  12        0.04       -0.63      0.42 o
   5   3  12        1.22        1.42      0.61 o
  -2   4  12      204.19      215.49      5.30 o
  -1   4  12       61.65       63.74      3.10 o
   0   4  12        6.80        7.21      1.08 o
   1   4  12        3.56        3.65      0.57 o
   2   4  12        8.17        9.44      0.93 o
   3   4  12       40.96       35.55      1.67 o
   4   4  12        5.62        6.09      0.95 o
   5   4  12        7.49        5.98      1.01 o
  -1   5  12       14.06       13.52      1.29 o
   0   5  12       22.76       24.02      1.48 o
   1   5  12       10.79       10.66      0.88 o
   2   5  12       82.41       82.13      2.10 o
   3   5  12       10.73        6.75      1.35 o
   4   5  12        0.25        0.17      1.08 o
   1   6  12       30.84       31.63      1.35 o
   2   6  12       16.62       16.97      1.12 o
   3   6  12        0.28        0.54      0.57 o
  -2  -5  13       52.66       57.19      1.84 o
  -1  -5  13       26.39       31.81      1.72 o
   0  -5  13        0.01       -0.33      0.61 o
   1  -5  13        2.89        2.21      0.81 o
  -3  -4  13       36.71       36.14      1.89 o
  -2  -4  13       49.82       50.46      1.64 o
  -1  -4  13       31.67       33.48      1.30 o
   0  -4  13       48.98       45.79      3.44 o
   1  -4  13       19.72       15.84      2.09 o
   2  -4  13       44.12       45.87      2.05 o
  -3  -3  13       38.76       40.68      1.86 o
  -2  -3  13        2.17        3.04      0.57 o
  -1  -3  13        8.51        9.47      0.78 o
   0  -3  13        3.74        3.59      0.76 o
   1  -3  13        6.48        6.81      0.90 o
   2  -3  13        3.73        4.74      0.86 o
   3  -3  13        7.79        8.45      1.05 o
  -3  -2  13       26.43       25.54      3.04 o
  -2  -2  13       10.37       11.14      1.05 o
  -1  -2  13       21.55       21.83      0.99 o
   0  -2  13       11.22       12.64      1.05 o
   1  -2  13        8.87        7.69      1.35 o
   2  -2  13       39.72       39.74      2.70 o
   3  -2  13      191.85      194.64      3.81 o
   4  -2  13      150.46      153.33      3.35 o
  -3  -1  13       11.32       12.69      1.15 o
  -2  -1  13       88.91       88.47      2.62 o
  -1  -1  13      344.66      341.76      5.66 o
   0  -1  13       73.76       74.94      1.59 o
   1  -1  13        0.02        0.00      0.36 o
   2  -1  13        4.80        4.68      0.60 o
   3  -1  13       31.77       34.81      1.27 o
   4  -1  13        8.38        7.61      0.77 o
  -3   0  13       14.50       12.11      1.15 o
  -2   0  13       42.71       45.22      1.43 o
  -1   0  13        5.40        5.96      0.50 o
   0   0  13       23.50       21.75      0.77 o
   1   0  13      152.86      152.06      2.96 o
   2   0  13      170.96      173.40      3.30 o
   3   0  13       17.60       18.82      0.96 o
   4   0  13        5.35        6.07      0.70 o
   5   0  13        0.62        1.35      0.67 o
  -3   1  13       98.96       96.36      2.38 o
  -2   1  13       93.43       95.79      2.23 o
  -1   1  13       17.65       18.92      0.91 o
   0   1  13       78.39       76.08      1.55 o
   1   1  13        0.07        0.16      0.34 o
   2   1  13       24.59       26.42      1.23 o
   3   1  13       15.18       18.09      0.97 o
   4   1  13        0.00        0.34      0.61 o
   5   1  13       24.70       24.48      1.82 o
  -3   2  13       18.40       18.63      1.53 o
  -2   2  13        5.52        6.52      0.94 o
  -1   2  13       41.09       38.95      1.62 o
   0   2  13        2.08        1.33      0.41 o
   1   2  13       33.32       32.36      1.14 o
   2   2  13       11.85       13.02      1.62 o
   3   2  13        9.35        8.81      0.95 o
   4   2  13       27.93       26.58      1.48 o
   5   2  13       36.17       35.91      1.81 o
  -2   3  13       13.73       14.39      1.34 o
  -1   3  13       15.59       14.05      1.21 o
   0   3  13        2.79        1.84      0.47 o
   1   3  13       29.78       30.82      1.19 o
   2   3  13       11.25       13.24      1.15 o
   3   3  13       12.22        8.92      1.05 o
   4   3  13       17.76       18.16      1.43 o
   5   3  13        3.79        3.74      0.86 o
  -1   4  13      171.65      179.82      4.63 o
   0   4  13        0.44        0.01      1.15 o
   1   4  13       12.88       13.25      0.94 o
   2   4  13      150.85      150.50      3.85 o
   3   4  13      435.70      208.56      7.15 o
   4   4  13       92.83       85.99      2.86 o
   0   5  13       15.41       15.93      1.43 o
   1   5  13        2.77        3.98      0.65 o
   2   5  13        5.48        4.81      0.70 o
   3   5  13        9.78        9.31      1.09 o
  -2  -4  14        0.01        0.18      0.47 o
  -1  -4  14        5.92        8.45      1.55 o
   0  -4  14        1.15        0.88      0.67 o
   1  -4  14        0.72        0.76      0.67 o
   2  -4  14        2.97        1.70      0.81 o
  -3  -3  14        6.25        7.20      1.48 o
  -2  -3  14       40.11       46.58      1.91 o
  -1  -3  14        1.44        1.86      0.52 o
   0  -3  14      102.93       90.38     10.33 o
   3  -3  14        0.23       -0.40      0.74 o
  -3  -2  14       34.87       36.07      1.76 o
  -2  -2  14       17.10       16.38      1.29 o
  -1  -2  14        1.33        1.21      0.41 o
   0  -2  14        8.27       10.56      1.05 o
   1  -2  14       15.41       14.99      1.24 o
   2  -2  14        6.48        5.94      1.01 o
   3  -2  14        8.14       10.20      1.15 o
  -3  -1  14       57.91       63.76      2.34 o
  -2  -1  14        7.22        6.73      0.90 o
  -1  -1  14       56.09       53.40      1.56 o
   0  -1  14        2.42        2.50      0.61 o
   1  -1  14        1.69        1.91      0.45 o
   2  -1  14        3.35        2.88      0.52 o
   3  -1  14       10.82       10.64      0.85 o
   4  -1  14       58.85       57.51      2.45 o
  -3   0  14       13.20       13.21      1.19 o
  -2   0  14       26.58       27.79      1.38 o
  -1   0  14       21.08       18.99      0.96 o
   0   0  14        0.02       -0.44      0.30 o
   1   0  14        0.06        0.08      0.33 o
   2   0  14       20.20       17.42      0.99 o
   3   0  14       22.54       20.75      1.08 o
   4   0  14       16.94       18.12      1.09 o
  -3   1  14       88.11       90.27      2.91 o
  -2   1  14       54.09       53.75      1.66 o
  -1   1  14        1.98        2.05      0.49 o
   0   1  14       37.83       39.40      1.30 o
   1   1  14        0.65        1.20      0.52 o
   2   1  14       59.45       58.15      2.05 o
   3   1  14        0.01        0.13      0.48 o
   4   1  14       27.57       29.27      1.57 o
  -2   2  14       98.84       93.61      3.44 o
  -1   2  14        7.81        6.93      0.90 o
   0   2  14       89.06       85.26      2.05 o
   1   2  14       34.76       35.21      1.75 o
   2   2  14        7.20        6.74      0.90 o
   3   2  14       11.17        9.39      1.05 o
   4   2  14        0.34        0.70      0.61 o
  -2   3  14       27.00       29.31      1.72 o
  -1   3  14        1.54        1.52      0.71 o
   0   3  14       10.84       11.29      1.15 o
   1   3  14        0.01        0.36      0.41 o
   2   3  14       36.98       37.40      1.72 o
   3   3  14       71.62       76.49      5.67 o
   4   3  14        2.09        1.51      0.71 o
  -1   4  14      117.49      120.76      3.58 o
   0   4  14       23.05       21.98      1.57 o
   1   4  14       17.53       20.62      1.52 o
   2   4  14        0.12        0.15      0.61 o
   3   4  14      209.46       91.93      4.18 o
   1   5  14        0.25       -0.68      0.45 o
   2   5  14       26.03       25.65      1.53 o
   0  -4  15       16.99       15.73      1.43 o
  -2  -3  15       30.11       26.02      3.37 o
  -1  -3  15        0.00       -0.04      0.36 o
   0  -3  15        4.32        1.33      1.55 o
   1  -3  15        0.13        0.37      0.42 o
   2  -3  15        1.42        1.45      0.61 o
  -2  -2  15       17.44       23.29      2.16 o
  -1  -2  15        0.30        0.54      0.47 o
   0  -2  15        0.71       -0.13      0.67 o
   1  -2  15        3.43        3.12      0.76 o
   2  -2  15        1.37        1.46      0.71 o
   3  -2  15        0.92        1.44      0.71 o
  -2  -1  15       58.63       68.49      2.39 o
  -1  -1  15      547.89      558.27     12.89 o
   0  -1  15      251.99      254.98      5.63 o
   1  -1  15       36.62       43.60      2.70 o
   2  -1  15       50.00       49.37      2.00 o
   3  -1  15       39.17       37.78      1.43 o
  -2   0  15        6.45        6.49      0.95 o
  -1   0  15       17.21       17.90      1.24 o
   0   0  15        7.74        8.32      0.70 o
   1   0  15        0.05        0.34      0.44 o
   2   0  15        7.53        8.06      0.86 o
   3   0  15        1.64        1.97      0.53 o
  -2   1  15        2.65        2.09      0.76 o
  -1   1  15        0.02       -0.07      0.57 o
   0   1  15        0.26        0.13      0.39 o
   1   1  15        1.81        2.13      0.94 o
   2   1  15       42.74       42.77      1.86 o
   3   1  15       87.92       87.65      2.81 o
   4   1  15        3.35        3.20      0.76 o
  -1   2  15        0.78        0.75      0.81 o
   0   2  15       19.76       22.00      1.36 o
   1   2  15       20.34       20.24      1.96 o
   2   2  15       13.37       16.11      2.56 o
   3   2  15       15.68       17.63      2.02 o
   4   2  15       28.41       29.68      1.67 o
  -1   3  15        8.84        9.72      1.15 o
   0   3  15       43.00       46.11      1.96 o
   1   3  15       60.40       65.40      2.34 o
   2   3  15        9.58        8.51      1.28 o
   3   3  15        3.22        3.24      1.08 o
   1   4  15        0.33        0.47      0.52 o
   2   4  15        1.21        1.69      0.94 o
  -1  -2  16       14.15       15.12      1.89 o
   0  -2  16        0.46        0.27      0.94 o
   1  -2  16       71.83       75.41      2.62 o
   2  -2  16       90.49      100.76      3.20 o
  -1  -1  16       20.40       28.21      2.16 o
   0  -1  16      174.82      184.05      4.53 o
   1  -1  16       39.38       72.86     12.28 o
   2  -1  16       16.85       20.40      1.48 o
  -1   0  16       14.51       15.61      1.24 o
   0   0  16       90.33       98.28      2.91 o
   1   0  16       93.78      112.49      3.55 o
   2   0  16       10.32       11.76      1.15 o
   3   0  16        1.91        2.09      0.67 o
  -1   1  16       10.29       10.44      1.09 o
   0   1  16       18.63       20.25      2.02 o
   1   1  16       11.92       12.95      1.15 o
   2   1  16       19.68       18.04      1.42 o
   3   1  16       29.94       31.62      1.67 o
   0   2  16        5.37        6.33      0.90 o
   1   2  16        0.00        0.07      0.52 o
   2   2  16        0.92        2.02      0.67 o
   3   2  16        2.41        1.69      0.74 o
   1   3  16       12.15        9.32      1.05 o
   2   3  16        9.70        9.72      1.09 o
   1   0  17        1.77        5.13      1.21 o
   1   1  17        0.94        0.81      0.67 o
 
